# Supplementary material for: Data set of the proteome of fresh and frozen thawed stallion spermatozoa
Source: Data Brief. 2020 Jun 20;31:105887. doi: 10.1016/j.dib.2020.105887 (PMC7326716; doi:10.1016/j.dib.2020.105887)
Supplement: Supplementary file 1 [file mmc1.xlsx]

## Sheet: res_aggregated2
num_agg	PROTEIN	Cong7	Cong8	Cong9	CONGELADO TOTAL	Fre4	Fre5	Fre6	FRESCO TOTAL	FRESCO: CONGELADO	Ort. Human
A0A0K8TT89	Tubulin beta chain	5520000	0	8010000	13530000	9210000	11000000	7380000	27590000	2.03917
F7E0H3	Tubulin beta chain	4540000	0	3990000	8530000	6170000	7300000	7180000	20650000	2.42087	P07437
F6U187	ATP synthase subunit beta	2450000	1030000	2250000	5730000	2470000	1850000	2440000	6760000	1.17976	P06576
F7CD56	Tubulin alpha chain	3600000	227000	6920000	10747000	8080000	11100000	8940000	28120000	2.61654	Q13748
F6ZSB4	Tubulin alpha chain	12900000	0	0	12900000	0	0	0	0	0	Q71U36
F6RCA8	Peroxiredoxin 5	1170000	577000	1340000	3087000	1730000	1200000	1230000	4160000	1.34759	P30044
F6XCS8	Zona pellucida binding protein	1270000	747000	1440000	3457000	2210000	3280000	2820000	8310000	2.40382	Q9BS86
F6XUJ2	ATP synthase subunit alpha	795000	330000	921000	2046000	1830000	1760000	1260000	4850000	2.37048	P25705
F2PGN3	ATP synthase subunit alpha	298000	0	371000	669000	0	0	0	0	0
F7DQJ9	Sperm acrosome associated 1	264000	364000	436000	1064000	715000	852000	544000	2111000	1.98402	Q9HBV2
F6ZRT9	Acrosin	161000	73900	140000	374900	504000	858000	164000	1526000	4.07042	P10323
F6XFQ1	L-lactate dehydrogenase	337000	104000	638000	1079000	523000	79600	377000	979600	0.907878	P07864
F6W3D6	Acrosin binding protein	298000	28700	299000	625700	1090000	925000	1030000	3045000	4.86655	Q8NEB7
F6TYW4	Malate dehydrogenase	336000	299000	325000	960000	552000	291000	399000	1242000	1.29375	P40926
F6ZE54	Glucose-6-phosphate isomerase	55400	10200	0	65600	133000	272000	162000	567000	8.64329	P06744
Q70GG6	Seminal plasma protein 1	382000	156000	514000	1052000	3030000	2010000	4650000	9690000	9.21103
F6YMR1	4-aminobutyrate aminotransferase	79800	30900	57500	168200	60500	19400	22800	102700	0.610583
F6T0A6	Heat shock protein family E (Hsp10) member 1	254000	104000	259000	617000	202000	223000	332000	757000	1.2269	P61604
F6Z587	Heat shock protein family D (Hsp60) member 1	74800	0	241000	315800	184000	59400	167000	410400	1.29956	P10809
F6V7C1	Enolase 1	350000	306000	614000	1270000	774000	2150000	809000	3733000	2.93937	P06733
F7DPW3	Solute carrier family 25 member 31	113000	30100	0	143100	309000	228000	305000	842000	5.884	Q9H0C2
F6T7D8	Chromodomain helicase DNA binding protein 6	64600	0	231000	295600	0	0	0	0	0	Q8TD26
F6S098	Uncharacterized protein	306000	309000	171000	786000	368000	495000	216000	1079000	1.37277
F7CXZ9	Family with sequence similarity 71 member B	188000	68100	329000	585100	463000	526000	560000	1549000	2.64741	Q8TC56
F7A900	Pyruvate dehydrogenase E1 beta subunit	127000	8640000	242000	9009000	438000	446000	440000	1324000	0.146964	P11177
F7CZM1	Cytochrome c oxidase subunit 5A	74700	0	0	74700	121000	211000	100000	432000	5.78313	P20674
F7CCW3	1-acyl-sn-glycerol-3-phosphate acyltransferase	8920000	12700000	17900000	39520000	0	0	0	0	0	Q99943
F7DBA2	Hexosyltransferase	1620000	0	0	1620000	0	0	0	0	0	Q86X52
F6W7E6	Uncharacterized protein	560000	0	0	560000	0	0	0	0	0
F6XSJ6	IZUMO family member 4	9970	123000	0	132970	408000	825000	456000	1689000	12.7021	Q1ZYL8
F6PIL4	Mitogen-activated protein kinase kinase kinase 5	6390000	11500000	10600000	28490000	0	0	0	0	0	Q99683
K9KEM4	ADP/ATP translocase 2-like protein	50000	0	3220000	3270000	213000	135000	0	348000	0.106422
F6XMS1	Citrate synthase	279000	558000	80300	917300	199000	238000	110000	547000	0.596315	O75390
F7CL45	UTP20, small subunit processome component	1980000	1950000	3480000	7410000	0	0	0	0	0	O75691
A0A0U3CLZ9	Cytochrome c oxidase subunit 2	315000	105000	430000	850000	143000	295000	386000	824000	0.969412
F6YAZ0	ATP synthase subunit d, mitochondrial	385000	0	0	385000	0	116000	0	116000	0.301299	O75947
A0A0K8TNK9	Putative brpk/pten-induced protein kinase (Fragment)	13400000	7790000	11300000	32490000	0	0	0	0	0
F7DN04	RPTOR independent companion of MTOR complex 2	9070000	0	0	9070000	0	0	0	0	0	Q6R327
F2Q5P3	DNA repair and recombination protein RAD26	1290000	148000	6510	1444510	0	0	0	0	0
F2PHX2	Ubiquitin carboxyl-terminal hydrolase	3460000	4240000	3790000	11490000	0	0	0	0	0
F6VI05	Polyadenylate-binding protein	143000	0	86500	229500	0	0	0	0	0	Q4VXU2
F6WRA4	Plectin	155000	0	185000	340000	0	0	0	0	0	Q15149
F2PH37	Acetyl-CoA acetyltransferase	4970000	0	0	4970000	0	0	0	0	0
D9ZFG8	NMES1	200000	101000	253000	554000	510000	319000	332000	1161000	2.09567	Q9C002
F7C4W8	G protein nucleolar 3	379000	145000	0	524000	0	0	0	0	0	Q9BVP2
Q8V294	Non-structural polyprotein	287000	0	121000	408000	30000	0	0	30000	0.0735294
B6ECF2	RNA polymerase beta subunit (Fragment)	1280000	3260000	2540000	7080000	0	0	0	0	0
F6VE27	Uncharacterized protein	164000	47800	177000	388800	598000	1230000	833000	2661000	6.84414	Q9BZX4
F7D116	Histone-lysine N-methyltransferase	6410000	4730000	2600000	13740000	0	0	0	0	0	Q86TU7
F7B2J1	Formin binding protein 1 like	460000	342000	347000	1149000	0	0	0	0	0	Q5T0N5
A0A0K8TPX8	Putative nucleocapsid major protein (Fragment)	3330000	3490000	8830000	15650000	0	0	0	0	0
F6S5D0	ATP binding cassette subfamily C member 8	223000	351000	392000	966000	0	0	0	0	0	Q09428
C4AMN4	Uncharacterized protein	1660000	0	2660000	4320000	0	0	0	0	0
F7DKR0	Centromere protein C	454000	973000	873000	2300000	0	0	0	0	0	Q03188
A0A0K8TPB6	Putative synaptic vesicle protein	13100000	2250	0	13102250	0	0	0	0	0
F7DP03	Calcium voltage-gated channel auxiliary subunit alpha2delta 3	553000	0	0	553000	0	0	0	0	0	Q8IZS8
F6YG50	Chromosome 5 C1orf56 homolog	239000	0	385000	624000	455000	262000	437000	1154000	1.84936	Q9BUN1
A0A0N9VZ02	Transcriptional regulator	11700000	11800000	20700000	44200000	0	0	0	0	0
F6QHG0	Senataxin	77100	0	0	77100	0	0	0	0	0	Q7Z333
F7AMM0	ATP-dependent 6-phosphofructokinase	90400	0	46200	136600	0	0	0	0	0	P17858
F6TDR4	Interleukin	14900000	0	19500000	34400000	0	0	0	0	0	Q9HBE4
F6ZDM5	Ribosomal protein S10	46400	2140	38200	86740	0	0	0	0	0	P46783
C4AW75	Flagellar rod assembly protein/muramidase FlgJ	755000	809000	1360000	2924000	0	0	0	0	0
A0A0K1P5K4	Two-component regulator system yiem receptor component protein	5590000	9980000	8750000	24320000	0	0	0	0	0
Q66639	Gene 35 protein	4960000	5210000	0	10170000	0	0	0	0	0
F2PJG0	SNF2 family helicase/ATPase	139000	120000	0	259000	0	0	0	0	0
F2PL15	Glycerol defect protein 1 suppressor	247000	0	0	247000	0	0	0	0	0
F7B7F3	Zinc finger and BTB domain containing 49	1480000	0	2770000	4250000	0	0	0	0	0	Q6ZSB9
F6QSF7	DnaJ heat shock protein family (Hsp40) member A1	333000	630000	0	963000	0	0	0	0	0
A0A0K8TQY3	Putative c2h2-type zn-finger protein (Fragment)	35700	0	32100	67800	0	0	0	0	0
A0A0K1P6P8	Uncharacterized protein	287000	179000	279000	745000	0	0	0	0	0
F7A7C7	Methionine synthase	489000	595000	0	1084000	0	0	0	0	0	Q99707
F2Q2A4	Exportin-1	607000	0	0	607000	0	0	0	0	0
C4B0J0	RNA polymerase sigma factor	46900	65500	72000	184400	0	0	0	0	0
F6QQ59	Sodium/potassium-transporting ATPase subunit alpha	1450000	2210000	2190000	5850000	0	0	0	0	0	P13637
A0A0K8TPF7	Uncharacterized protein	11500000	7680000	13100000	32280000	0	0	0	0	0
F7BK38	Laminin subunit beta 2	86700	0	0	86700	0	0	0	0	0	P55268
A0A0K8TN33	Putative oxidoreductase glyr1	61700	49300	102000	213000	0	0	0	0	0
P12762	Aldehyde dehydrogenase, mitochondrial	144000	0	0	144000	0	0	0	0	0	P05091
A0A0K1P7V6	Uncharacterized protein	138000	0	0	138000	0	0	0	0	0
F6PKF0	DNA mismatch repair protein	311000	380000	0	691000	0	0	0	0	0	O15457
F7C889	Mediator of RNA polymerase II transcription subunit 13	20800	0	0	20800	0	0	0	0	0	Q71F56
A0A0N9VBM8	50S ribosomal protein L23	3570000	2340000	3490000	9400000	0	0	0	0	0
Q14UY7	Transporter	4830	0	0	4830	0	0	0	0	0
F6YD48	Uncharacterized protein	5680000	12700000	0	18380000	0	0	0	0	0
F6XUW4	NLR family pyrin domain containing 5	10900000	10400000	18100000	39400000	0	0	0	0	0	P59047
F6SLZ9	Kinesin family member 26B	185000	0	0	185000	0	24200	0	24200	0.130811	Q2KJY2
C4ARD7	Dihydrofolate reductase	4680000	0	6180000	10860000	0	0	0	0	0
F6WMS4	Zinc finger protein	103000	104000	122000	329000	0	0	0	0	0
F6RBE2	Glyceraldehyde-3-phosphate dehydrogenase	87100	0	0	87100	1260000	1150000	847000	3257000	37.3938	O14556
F7B332	Sortilin related VPS10 domain containing receptor 2	1040000	0	0	1040000	0	0	0	0	0	Q96PQ0
F6V5A0	Hydroxysteroid 17-beta dehydrogenase 10	19400	40000	0	59400	108000	37000	19200	164200	2.76431	Q99714
A0A0K1P5Q7	Bifunctional riboflavin kinase/FMN adenylyltransferase	141000	194000	266000	601000	0	0	0	0	0
C6V5S1	Outer membrane efflux protein	545000	1580000	1190000	3315000	0	0	0	0	0
F7AAM8	AT-rich interaction domain 1A	107000	0	71900	178900	0	0	0	0	0	O14497
F2PKE2	Phosphoketolase	367000	345000	0	712000	0	0	0	0	0
F6W609	Meiotic double-stranded break formation protein 1	82300	0	191000	273300	0	0	0	0	0	Q5TIA1
C4AYF9	N-acetyl-gamma-glutamyl-phosphate reductase	26300	0	0	26300	39000	25800	0	64800	2.46388
A0A0K8TL75	Putative rna polymerase i-specific transcription initiation factor rrn3-like protein (Fragment)	419000	0	699000	1118000	0	0	0	0	0
F2Q1W0	DnaJ domain-containing protein	49900	31200	66600	147700	0	0	0	0	0
F7AHB8	Olfactory receptor	330000	0	487000	817000	0	0	0	0	0
F7CN25	Chromodomain helicase DNA binding protein 3	176000	603000	317000	1096000	0	0	0	0	0	Q12873
C6V462	Transporter, AcrB/AcrD/AcrF family	48200	0	0	48200	0	0	0	0	0
Q0GNV8	HSPV127	14000000	12200000	14800000	41000000	0	0	0	0	0
F6QVB8	PDS5 cohesin associated factor A	763	0	43700	44463	0	0	0	0	0	Q29RF7
A0A0N9VZS5	Aliphatic sulfonate ABC transporter ATP-binding protein	84500	123000	136000	343500	0	0	0	0	0
F6RHB3	Dynein cytoplasmic 1 heavy chain 1	157000	1820000	581000	2558000	0	0	0	0	0	Q14204
A0A0N9VB10	Oligopeptidase A	121000	0	0	121000	0	0	0	0	0
F7CE06	Uncharacterized protein	37500	0	66900	104400	0	0	0	0	0	Q93008
F2Q478	Uncharacterized protein	2450000	0	0	2450000	0	0	0	0	0
F4YH90	RNA-directed RNA polymerase L	1600000	3040000	0	4640000	0	0	0	0	0
A0A0N9WAI2	Trigger factor	1800	0	0	1800	0	0	0	0	0
F7BT14	Uncharacterized protein	92300	138000	144000	374300	0	19700	0	19700	0.0526316	Q5T1N1
F6UD89	Uncharacterized protein	91500	0	132000	223500	147000	223000	115000	485000	2.17002	A8MTI9
J7ILL4	Angiotensin-converting enzyme	40300	0	0	40300	59600	123000	33200	215800	5.35484
F6Z4M4	Late endosomal/lysosomal adaptor, MAPK and MTOR activator 2	7180000	0	11000000	18180000	0	0	0	0	0	Q9Y2Q5
F2PZU2	V-type proton ATPase subunit G	2020	0	0	2020	0	0	0	0	0
A0A0K1P7F1	Uncharacterized protein	18900	0	53300	72200	0	0	0	0	0
F6Y678	Enkurin domain containing 1	1010000	0	0	1010000	0	0	0	0	0	Q9H0I2
F7A8T2	Ras related GTP binding B	55600	0	69700	125300	0	0	110000	110000	0.877893	Q5VZM2
F6Q6D8	Uncharacterized protein	14900	0	0	14900	0	0	0	0	0
F6YJ88	HEAT repeat containing 5A	40700	0	0	40700	0	0	0	0	0	Q86XA9
F7DRJ8	Protocadherin beta 14	10900	0	0	10900	0	0	0	0	0	Q9Y5E9
F6QZB7	Neuronal pentraxin 2	100000	173000	193000	466000	0	0	0	0	0	P47972
C4AQP5	Metallo-beta-lactamase family protein	96700	97100	151000	344800	0	0	0	0	0
F6VHF2	Saccharopine dehydrogenase (putative)	146000	130000	0	276000	637000	407000	607000	1651000	5.98188	Q8NBX0
F6W7C0	Cytochrome c oxidase subunit 5B	52900	0	53300	106200	140000	124000	0	264000	2.48588	P10606
F7CEN1	CDP-diacylglycerol--glycerol-3-phosphate 3-phosphatidyltransferase	1190000	0	0	1190000	0	0	0	0	0	Q32NB8
F7DK82	Scribbled planar cell polarity protein	22400	0	0	22400	0	52200	0	52200	2.33036	Q14160
F2PPF8	Mediator of RNA polymerase II transcription subunit 13	633000	1210000	1230000	3073000	0	0	0	0	0
F7DQ84	Junctional cadherin complex regulator	148000	79900	33400	261300	0	0	0	0	0	Q6NUN7
F6XKQ4	IKBKB interacting protein	135000	0	169000	304000	0	0	0	0	0	Q70UQ0
F7AP15	Uncharacterized protein	39800	30400	12300	82500	0	0	0	0	0
F2PKI8	Phospholipase C	7320	9450	21200	37970	0	0	0	0	0
C4AXR0	Transcriptional regulator, AraC family	478000	0	0	478000	0	0	0	0	0
F7A2V7	CCAAT enhancer binding protein zeta	4280	0	0	4280	0	0	0	0	0	Q03701
F6PVM4	Zinc finger protein 280C	5690000	0	0	5690000	0	0	0	0	0	Q8ND82
Q66666	Large tegument protein deneddylase	21800	4330000	0	4351800	0	0	0	0	0
A0A0K8TT59	Putative cytochrome p450 cyp11/cyp12/cyp24/cyp27 subfamily (Fragment)	225000	0	0	225000	0	0	0	0	0
F6Z4G8	Aconitate hydratase, mitochondrial	232000	0	0	232000	610000	286000	423000	1319000	5.68534	Q99798
F6TK69	Zinc finger protein 710	296000	131000	214000	641000	0	0	0	0	0	Q8N1W2
F6ZGY3	Kinesin family member 4A	2950000	0	0	2950000	0	0	0	0	0	O95239
F6ZQJ1	Tripartite motif containing 4	8030000	6310000	8260000	22600000	0	0	0	0	0	Q9C037
F2PP67	Guanine nucleotide exchange factor	61200	0	0	61200	0	0	0	0	0
F7E364	Zinc finger E-box binding homeobox 2	82300	85900	146000	314200	0	0	0	0	0	O60315
F6XD42	Myeloid zinc finger 1	883000	0	0	883000	0	0	0	0	0	P28698
F7BGP4	Nuclear receptor binding SET domain protein 1	4520000	0	0	4520000	0	0	0	0	0	Q96L73
C4APR4	Methyl-accepting chemotaxis protein	127000	0	0	127000	0	0	0	0	0
F6QDX4	Uncharacterized protein	723000	0	3420000	4143000	0	0	0	0	0	Q9Y3B3
F7BN73	G-patch domain and ankyrin repeats 1	139000	0	0	139000	0	0	0	0	0	O95872
F2Q0E2	Translation initiation factor eIF-2B subunit delta	276000	0	0	276000	0	0	0	0	0
F7CIX1	Uncharacterized protein	152000	0	0	152000	0	0	0	0	0	Q6ZVF9
A0A0K1P5I9	Uncharacterized protein	394000	0	1640000	2034000	0	0	0	0	0
F6W8C8	Serpin family B member 6	686000	364000	1180000	2230000	0	0	0	0	0	P35237
F6V308	Sperm acrosome associated 9	94900	149000	263000	506900	266000	132000	192000	590000	1.16394	Q96E40
F7DK11	Periplakin	203000	283000	0	486000	0	0	0	0	0	O60437
A0A0K1P7I2	Cobalt ABC transporter permease	127000	0	130000	257000	0	0	0	0	0
A0A0K8TML3	Shikimate kinase	109000	31700	119000	259700	0	0	0	0	0
F7A0T9	DEAD-box helicase 46	1080000	0	0	1080000	0	0	0	0	0	Q7L014
F7A4G1	Uncharacterized protein	30500	0	0	30500	0	0	0	0	0
L7WW52	Heat shock protein 70	20400	0	0	20400	0	0	0	0	0
P16379	RNA-directed RNA polymerase L	79900	0	0	79900	0	0	0	0	0
F2PHQ4	Cytochrome C1/Cyt1	116000	0	0	116000	145000	249000	119000	513000	4.42241
F7D3S5	Dpy-19 like C-mannosyltransferase 3	5790000	0	8520000	14310000	0	0	0	0	0	Q6ZPD9
F7E179	RNA binding motif protein 46	970000	8470000	23700000	33140000	0	15100	0	15100	0.000455643	Q8TBY0
Q66651	Uncharacterized gene 49 protein	84300	72400	0	156700	0	0	0	0	0
F7AJP3	Chitinase 1	58000	0	0	58000	0	0	0	0	0	Q13231
F6ZYC2	Lysine--tRNA ligase	425000	0	0	425000	0	0	0	0	0	Q15046
A0A0K8TMK8	Putative ubiquitin specific protease (Fragment)	160000	41900	0	201900	0	0	0	0	0
A0A240FC54	Glycoprotein	0	0	0	0	0	0	0	0	#DIV/0!
Q9XS41	Superoxide dismutase [Mn], mitochondrial	37000	0	0	37000	86800	89900	67500	244200	6.6	P04179
C4ATX7	UDP-3-O-acyl-N-acetylglucosamine deacetylase	865	0	0	865	0	0	0	0	0
F2PX60	Actin associated protein Wsp1	13800	0	0	13800	27300	0	0	27300	1.97826
F6THY7	LSM6 homolog, U6 small nuclear RNA and mRNA degradation associated	4140000	0	0	4140000	0	0	0	0	0	P62312
A0A0K8TSP6	Putative cathepsin b mrna 3'-untranslated-region-binding protein cbbp	4720000	0	0	4720000	0	0	0	0	0
F6Z5B0	Tudor domain containing 12	9000000	9210000	15900000	34110000	0	0	0	0	0
A0A0K8TM75	BRCA1 associated protein	53300	0	0	53300	0	0	0	0	0
C6V4C4	Chromosomal replication initiator protein DnaA	358000	0	0	358000	0	0	0	0	0
A0A0K8TU72	Putative class ii aldolase/adducin domain protein (Fragment)	134000	0	0	134000	0	0	0	0	0
C4AQY7	Hypothetical oxidoreductase YdgJ	170000	0	385000	555000	0	0	0	0	0
F6S5J7	Cleavage stimulation factor subunit 1	218000	260000	360000	838000	0	0	0	0	0	Q05048
F6XX28	Alanyl-tRNA synthetase	384000	176000	0	560000	614000	292000	295000	1201000	2.14464	P49588
F2Q4B2	Proteasome component	261000	149000	98100	508100	0	0	0	0	0
F6X782	Actin-related protein 2/3 complex subunit	31400	0	0	31400	0	0	0	0	0	Q92747
F6TI49	UDP-glucose glycoprotein glucosyltransferase 2	16000000	0	0	16000000	0	0	0	0	0	Q9NYU1
F6QTC9	Succinate--CoA ligase [ADP/GDP-forming] subunit alpha, mitochondrial	56400	54300	102000	212700	0	0	0	0	0	P53597
A0A0N9VYY1	GTP-binding protein TypA	6790	0	0	6790	0	0	0	0	0
F2PLD0	Uncharacterized protein	911000	0	1100000	2011000	0	0	0	0	0
A0A0K1P5U3	Uncharacterized protein	900000	0	0	900000	4620	4200	0	8820	0.0098
F6RN62	Calcium/calmodulin dependent protein kinase kinase 2	54200	0	0	54200	0	0	0	0	0	Q96RR4
F7CES3	Teneurin transmembrane protein 1	3490000	0	0	3490000	0	0	0	0	0
F6S9P9	Cadherin 16	639000	587000	906000	2132000	0	0	0	0	0	O75309
F7D0C8	Trafficking kinesin protein 2	98800	0	96600	195400	0	0	0	0	0	O60296
F6ZLC9	Uncharacterized protein	65200	0	0	65200	0	0	0	0	0
A8BQB4	Glycogen debranching enzyme	52200	0	0	52200	0	0	0	0	0	P35573
F2Q078	Uncharacterized protein	142000	0	0	142000	0	0	0	0	0
F6UJJ4	Zinc finger protein 668	25500	0	0	25500	0	0	0	0	0	Q96K58
F6UWV1	Thrombospondin type 1 domain containing 4	0	0	0	0	0	0	0	0	#DIV/0!	Q6ZMP0
F7BR88	Tyrosine-protein kinase	172000	0	0	172000	0	0	0	0	0	P43405
A0A0N9W461	Cation/acetate symporter ActP	85600	72200	0	157800	0	0	0	0	0
F7E233	Rap associating with DIL domain	1340000	0	0	1340000	0	0	0	0	0	Q96JH8
F2Q532	Uncharacterized protein	499000	852000	689000	2040000	0	0	0	0	0
F7D7W6	Uncharacterized protein	2250000	0	0	2250000	0	0	0	0	0
F7DMZ2	FAST kinase domains 3	2580000	0	3940000	6520000	0	0	0	0	0	Q14CZ7
F6U2V2	Outer dense fiber of sperm tails 2	9480	0	0	9480	647000	424000	235000	1306000	137.764	Q5BJF6
F2PYV9	JamL protein	72800	0	0	72800	0	0	0	0	0
F2Q1V1	Uncharacterized protein	3120000	4250000	6120000	13490000	0	0	0	0	0
F6WZL8	Mitochondrial ribosomal protein S30	947000	0	0	947000	0	0	0	0	0	Q9NP92
F6YXT5	Contactin 6	354000	576000	515000	1445000	0	0	0	0	0	Q9UQ52
F2PN69	Eukaryotic translation initiation factor 3 subunit C	174000	0	292000	466000	0	0	0	0	0
F2PR70	Uncharacterized protein	48000	0	0	48000	0	0	0	0	0
F6Q221	LDL receptor related protein 1	83900	0	0	83900	0	0	0	0	0	Q07954
Q8S451	Disease resistance-like protein 17-11 (Fragment)	20600	0	0	20600	0	0	0	0	0
F2PTA6	BZIP transcription factor HacA	15800	0	0	15800	0	0	0	0	0
F2Q585	Uncharacterized protein	178000	102000	261000	541000	0	0	0	0	0
F7E164	Uncharacterized protein	318000	551000	0	869000	0	0	0	0	0
A0A0K8TLJ7	Putative camp-dependent protein kinase types i and ii regulatory subunit (Fragment)	2890000	8030000	0	10920000	0	0	0	0	0
F6ST79	Uncharacterized protein	131000	371000	0	502000	0	0	0	0	0	Q9Y2K5
F6UCN5	Uridine phosphorylase	1480000	129000	0	1609000	0	0	0	0	0	Q16831
F7C5V4	RNA binding motif protein 26	9290	0	0	9290	0	0	0	0	0	Q5T8P6
F7AGH6	N-acetylglucosamine kinase	385000	0	666000	1051000	0	763000	735000	1498000	1.42531	Q9UJ70
A0A161J5N8	Replication associated protein	400000	489000	477000	1366000	0	0	0	0	0
F7C6N3	Uncharacterized protein	109000	49700	105000	263700	0	0	0	0	0
F6ZRN7	Peptidase inhibitor 3	139000	145000	0	284000	0	0	0	0	0	P19957
F2PZQ3	Uncharacterized protein	364000	0	0	364000	0	0	0	0	0
F6UXD9	Histone acetyltransferase	162000	530000	273000	965000	0	0	0	0	0	Q92993
C6V5D1	3,4-dihydroxy-2-butanone 4-phosphate synthase	1080000	1420000	0	2500000	0	0	0	0	0
A0A0K8TSB1	Putative membrane coat complex retromer subunit vps26	72600	0	165000	237600	0	0	0	0	0
F6WEK3	Galectin	132000	0	0	132000	0	0	0	0	0	Q3B8N2
F7AJ14	Potassium channel tetramerization domain containing 19	3070000	0	0	3070000	0	0	0	0	0	Q17RG1
F7BJD0	Zinc finger matrin-type 1	149000	0	0	149000	0	0	0	0	0	Q5H9K5
A0A0K1P4N5	2-C-methyl-D-erythritol 4-phosphate cytidylyltransferase	16200	0	0	16200	0	0	0	0	0
F6Z7X8	Ectonucleotide pyrophosphatase/phosphodiesterase 2	66600	57500	0	124100	0	0	0	0	0	Q13822
F7DGN4	ATR interacting protein	266000	0	0	266000	0	0	0	0	0	Q8WXE1
F6RAL8	Uncharacterized protein	26700	0	0	26700	0	0	0	0	0	P45954
F6TC07	Uncharacterized protein	10800	0	0	10800	0	0	0	0	0	Q9Y6X8
F6ZPZ2	A-kinase anchoring protein 13	900000	0	0	900000	0	0	0	0	0	Q12802
A0A0N9W216	Peptide chain release factor H	4540000	0	0	4540000	0	0	0	0	0
A0A0K8TTC6	Putative mitochondrial carrier protein (Fragment)	24200	0	0	24200	0	0	0	0	0
C4AYI0	Protein translocase subunit SecY	18300	16600	36100	71000	0	0	0	0	0
F6ZB69	Serine peptidase inhibitor, Kazal type 7 (putative)	4120	0	0	4120	0	0	0	0	0	P58062
F7DP13	Advillin	104000	0	138000	242000	0	8130	0	8130	0.033595	O75366
Q0GP94	HSPV008	4570	0	0	4570	0	0	0	0	0
F6VIL6	DDB1 and CUL4 associated factor 12	329000	141000	347000	817000	0	0	0	0	0	Q5T6F0
F7DPQ1	Dispatched RND transporter family member 1	457000	580000	496000	1533000	0	0	0	0	0	Q96F81
F2Q4V5	Ser/Thr protein phosphatase (Fragment)	1660000	0	0	1660000	0	0	0	0	0
F7A3B9	Zinc finger protein 292	2280000	0	0	2280000	0	0	0	0	0	O60281
F6TK13	Tetratricopeptide repeat domain 3	5750	0	0	5750	0	0	0	0	0	P53804
F2PNK5	Uncharacterized protein	40300	0	0	40300	0	0	0	0	0
F2PTD8	Uncharacterized protein	50100	0	0	50100	0	0	0	0	0
F6PQY8	Fas binding factor 1	378000	0	0	378000	0	0	0	0	0	Q8TES7
F7DGS2	KIAA0556	65300	0	0	65300	0	0	0	0	0	O60303
A2T0Y1	15-hydroxyprostaglandin dehydrogenase	49800	34300	133000	217100	0	0	0	0	0
F6VGM7	DExH-box helicase 30	3510	0	3680	7190	0	0	0	0	0	Q7L2E3
F6VNC0	General transcription factor IIi	1600000	0	0	1600000	0	15500	0	15500	0.0096875	P78347
F6Y014	Capping actin protein of muscle Z-line subunit beta	9630000	8020000	0	17650000	0	0	0	0	0	P47756
F6Z3K6	Hydroxysteroid 17-beta dehydrogenase 6	15400	22600	0	38000	0	0	0	0	0	O14756
F6QCJ5	Synaptopodin 2	27700	131000	0	158700	0	0	0	0	0	Q9UMS6
C6V5L7	Uncharacterized protein	657000	782000	682000	2121000	0	0	0	0	0
F6X6S1	Kelch like family member 6	14900	22000	27500	64400	0	0	0	0	0	Q8WZ60
F6W4Q4	Cysteine rich transmembrane BMP regulator 1	408000	465000	553000	1426000	0	0	0	0	0	Q9NZV1
A0A0K8TLW2	Putative wd40 domain protein	79900	0	0	79900	0	0	0	0	0
A0A0K8TMP3	Putative casein kinase serine/threonine/tyrosine protein kinase	152000	0	0	152000	0	0	0	0	0
F7AL35	Ribitol xylosyltransferase 1	900000	1250000	0	2150000	0	0	0	0	0	Q9Y2B1
F7CJ45	Uncharacterized protein	62700	0	0	62700	0	0	0	0	0
F2PNL4	Anaphase-promoting complex subunit ApcB	4670000	0	2440000	7110000	0	0	0	0	0
F7CG30	Coiled-coil domain containing 88C	72500	110000	136000	318500	0	0	0	0	0	Q9P219
F6TJZ6	Polyribonucleotide nucleotidyltransferase 1	4370000	0	5240000	9610000	0	0	0	0	0	Q8TCS8
F2PGI1	Uncharacterized protein	117000	0	0	117000	0	0	0	0	0
F7B3D5	Ribonuclease P/MRP protein subunit POP5	4170000	0	0	4170000	0	0	0	0	0	Q969H6
F6PSE9	ATP binding cassette subfamily A member 13	31700	0	29600	61300	0	0	0	0	0	Q86UQ4
F7APJ1	Actin filament associated protein 1	568000	0	0	568000	0	0	0	0	0	Q8N556
A0A0K8TL56	Putative red protein ik factor cytokine ik (Fragment)	30000	0	0	30000	0	0	0	0	0
F2PN49	Alpha-actinin	35000	0	0	35000	0	0	0	0	0
F2PMQ4	Uncharacterized protein	226000	0	0	226000	0	0	0	0	0
F7BLK5	Aminopeptidase	6950	31900	22500	61350	0	0	0	0	0	Q9NZ08
F6Q1X1	TAO kinase 2	242000	0	0	242000	0	0	0	0	0	Q9UL54
F6QL22	Enolase superfamily member 1	2350	0	0	2350	0	0	0	0	0	Q7L5Y1
F6Y970	Uncharacterized protein	38200	0	0	38200	0	0	0	0	0
F7BBR1	Pyrophosphatase (inorganic) 2	478000	0	0	478000	0	0	0	0	0	Q9H2U2
F7ACL7	Adhesion G protein-coupled receptor L3	43600	0	0	43600	0	0	34200	34200	0.784404	Q9HAR2
A0A0N9V8D4	Malonyl-[acyl-carrier protein] O-methyltransferase	103000	0	0	103000	0	0	0	0	0
F2PK38	Uncharacterized protein	64500	0	0	64500	0	0	0	0	0
F6PV35	LINE1 type transposase domain containing 1	140000	1550000	340000	2030000	0	0	0	0	0	Q5T7N2
F6UMI7	FRAS1 related extracellular matrix protein 2	108000	118000	0	226000	0	0	0	0	0	Q5SZK8
F6WRX0	Tripartite motif containing 46	0	0	0	0	0	0	0	0	#DIV/0!	Q7Z4K8
F6S1V4	ALS2, alsin Rho guanine nucleotide exchange factor	22500	0	0	22500	0	0	0	0	0	Q96Q42
F7E373	Sorbin and SH3 domain containing 1	192000	0	0	192000	0	0	0	0	0	Q9BX66
C4AVH7	Aldehyde dehydrogenase	50500	0	0	50500	0	0	0	0	0
F6RJS3	G protein-coupled receptor 68	1250000	0	0	1250000	0	0	0	0	0	Q15743
F6T506	Uncharacterized protein	8830	0	0	8830	0	0	0	0	0
F6R9R3	Uncharacterized protein	203000	0	0	203000	0	0	0	0	0
F6TP02	Smith-Magenis syndrome chromosome region, candidate 8	58800	0	0	58800	0	0	0	0	0	Q8TEV9
F6YYZ0	Adhesion G protein-coupled receptor V1	116000	0	143000	259000	0	78300	54300	132600	0.511969	Q8WXG9
A0A0N9W0Z5	Acyl-sn-glycerol-3-phosphate acyltransferase	63900	0	0	63900	0	0	0	0	0
F6Y9T4	Carbohydrate sulfotransferase 15	28600	0	0	28600	0	0	0	0	0	Q7LFX5
F6U196	Phosphorylase kinase catalytic subunit gamma 1	9640	0	8580	18220	9630	4430	0	14060	0.771679	Q16816
F2PSS4	Xanthine dehydrogenase	33700	0	1860000	1893700	0	0	0	0	0
Q70GG4	Seminal plasma protein 2	93700	115000	164000	372700	550000	364000	499000	1413000	3.79125
F7BZM7	Uncharacterized protein	20300	0	0	20300	0	0	0	0	0	Q96EY4
F6S0T2	Telomere maintenance 2	34800	0	0	34800	0	0	0	0	0	Q9Y4R8
F2Q5D1	Cytochrome P450 monooxygenase	21300	0	0	21300	0	0	0	0	0
F6S4L0	Pentaxin	2820000	2840000	4310000	9970000	0	0	0	0	0	P26022
F6XA38	A-kinase anchoring protein 12	7930	0	0	7930	0	0	0	0	0	Q02952
C4B282	Glyoxalase family protein	312000	248000	174000	734000	0	0	0	0	0
C4ARQ3	Uncharacterized protein	58900	0	0	58900	0	0	0	0	0
C4AV94	Heme/copper membrane protein	472000	305000	538000	1315000	0	0	0	0	0
F6R6C9	Transmembrane protein 8A	18700	0	0	18700	0	0	0	0	0	Q9HCN3
F7C959	Enolase 3	19600	0	0	19600	0	0	0	0	0	P13929
A0A0N9VYQ4	30S ribosomal protein S7	2570	0	0	2570	0	0	0	0	0
B9VJ40	Serine peptidase inhibitor, Kazal type 5	39900	0	36700	76600	0	0	0	0	0
F7BYD1	Uncharacterized protein	78900	102000	126000	306900	110000	0	93000	203000	0.661453	O75964
F7DJL7	Formin like 3	25600	0	0	25600	0	0	0	0	0	Q8IVF7
F6SST9	Uncharacterized protein	88600	0	0	88600	0	0	0	0	0
F2PKZ5	Uncharacterized protein	98300	0	0	98300	0	0	0	0	0
F6Z0D6	Dishevelled associated activator of morphogenesis 2	18900	0	0	18900	0	0	0	0	0	Q86T65
F6UL16	Membrane associated ring-CH-type finger 7	57100	0	0	57100	48500	0	0	48500	0.849387	Q9H992
F2PQR9	Uncharacterized protein	38200	0	0	38200	0	0	0	0	0
F7C241	Uncharacterized protein	6180	0	0	6180	0	0	0	0	0
F6PZJ8	Adhesion G protein-coupled receptor L2	0	0	0	0	0	0	0	0	#DIV/0!	O95490
C4ASX3	Oxidoreductase, FAD-binding	13700	0	0	13700	0	0	0	0	0
F2PHZ4	CAMK protein kinase	140000	605000	152000	897000	0	0	0	0	0
Q27IM2	Parathyroid hormone	9770	0	0	9770	0	0	0	0	0	P01270
F6SCX8	Uncharacterized protein	10700	0	0	10700	0	0	0	0	0	Q04637
F7D930	Tetratricopeptide repeat domain 13	191000	0	0	191000	0	0	0	0	0	Q8NBP0
Q6LEJ4	Hemagglutinin	43100	0	62400	105500	0	0	0	0	0
F6WVS9	Protein phosphatase, Mg2+/Mn2+ dependent 1B	78700	187000	134000	399700	0	0	0	0	0	O75688
A0A0K8TMD1	Mannose-6-phosphate isomerase	6310000	0	0	6310000	0	0	0	0	0
A0A0K8TMI1	Putative sorting nexin (Fragment)	19900	0	0	19900	0	0	0	0	0
F6YGF1	Uncharacterized protein	515000	0	0	515000	0	0	0	0	0
F7D5Z2	ATP binding cassette subfamily C member 9	2560	0	0	2560	0	0	0	0	0
A0A0K8TPI1	Putative lipid phosphate phosphatase (Fragment)	2920000	0	0	2920000	0	0	0	0	0
F2PQN9	COP9 signalosome complex subunit 5	101000	0	0	101000	0	0	0	0	0
F2PUX8	Uncharacterized protein	47300	0	0	47300	0	0	0	0	0
F2Q208	Alpha/beta hydrolase	70200	0	0	70200	0	0	0	0	0
F7A941	Uncharacterized protein	50000	0	136000	186000	0	0	0	0	0
F7AZD8	STAM binding protein	58000	103000	171000	332000	0	0	0	0	0	O95630
F6VBA3	Synaptotagmin like 1	23100	0	5560	28660	0	0	0	0	0	Q8IYJ3
F6W9I6	Kinesin-like protein	70800	0	0	70800	0	0	0	0	0	Q8N4N8
A0A0K8TSM9	Putative inositol phospholipid synthesis protein scs3p	19700	0	0	19700	0	0	0	0	0
F2PKK5	Uncharacterized protein	1300000	0	0	1300000	0	0	0	0	0
F6SVU7	Transcriptional adapter	294000	0	306000	600000	0	0	0	0	0	O75478
F6PUV4	Prolyl 4-hydroxylase subunit alpha 1	11900	0	0	11900	0	0	0	0	0	P13674
F6SF25	Small cell adhesion glycoprotein	23400	0	0	23400	0	0	0	0	0	Q0VAQ4
F6ZJX0	Structural maintenance of chromosomes protein	261000	0	272000	533000	0	0	0	0	0	Q9NTJ3
A0A0N9W0X6	Integrase	29700	0	0	29700	0	0	0	0	0
A0A288CG56	18	41100	0	0	41100	0	0	0	0	0
F2PL05	Uncharacterized protein	124000	195000	0	319000	0	0	0	0	0
A0A0K1P629	PTS system trehalose-specific IIBC component	99700	0	0	99700	0	0	0	0	0
A0A0K1P8N0	50S ribosomal protein L5	19700	0	0	19700	0	0	0	0	0
F6Q2R7	Uncharacterized protein	4930	0	0	4930	0	0	0	0	0	Q9Y2Z0
H9GZN9	Immunoglobulin heavy constant mu	23600	0	0	23600	0	0	0	0	0	P01871
F6ZKL5	Inducible T cell costimulator	26300	46300	108000	180600	0	0	0	0	0	Q9Y6W8
F6X122	Ectodermal-neural cortex 1	17000	0	0	17000	0	0	0	0	0	O14682
F6XC09	Cytoplasmic linker associated protein 2	436000	21300	0	457300	0	0	0	0	0	O75122
F6PPT4	6-phosphofructo-2-kinase/fructose-2,6-biphosphatase 2	63500	0	0	63500	0	0	0	0	0	O60825
F7DV35	Dedicator of cytokinesis 10	37300	0	0	37300	0	0	0	0	0	Q96BY6
C4AYG8	Cytochrome c family protein	563000	0	0	563000	0	0	0	0	0
F6YQJ0	Uncharacterized protein	86800	94600	0	181400	0	0	0	0	0	Q16696
F7DQ61	Embryonic stem cell-specific 5-hydroxymethylcytosine-binding protein	80800	0	0	80800	0	0	0	0	0
P27282	Non-structural polyprotein	19900	0	0	19900	0	0	0	0	0
C4ANB6	Transporter, anion:cation symporter (ACS) family	2410000	0	0	2410000	0	0	0	0	0
F2PNR9	Ankyrin repeat protein	9230	0	0	9230	0	0	0	0	0
F7DUU8	Uncharacterized protein	141000	0	0	141000	0	0	0	0	0	Q96JP5
K9K2F2	Proteasome subunit alpha type (Fragment)	21400	0	0	21400	0	0	0	0	0
F6V9L3	Angiotensin-converting enzyme	17800	6250	0	24050	0	0	0	0	0	Q9BYF1
F7CYW9	DDB1 and CUL4 associated factor 1	32100	0	0	32100	0	0	0	0	0	Q9Y4B6
F7E1W7	Sterile alpha motif domain containing 11	14400	13700	30000	58100	0	0	0	0	0	Q96NU1
F6ZIY3	Switching B cell complex subunit SWAP70	50600	0	0	50600	0	0	0	0	0	Q9UH65
F7CHK0	Solute carrier family 35 member D1	141000	0	0	141000	0	0	0	0	0	Q9NTN3
C6V5B5	Uncharacterized protein	24200	0	0	24200	0	0	0	0	0
F6X429	Talin 2	309000	0	0	309000	0	0	0	0	0	Q9Y4G6
F6YLQ6	Uncharacterized protein	11200	0	0	11200	0	0	0	0	0
C4AXC6	Tagatose 6 phosphate kinase	332000	0	0	332000	0	0	0	0	0
H2FH30	Envelope glycoprotein (Fragment)	43400	182000	0	225400	0	0	0	0	0
C4AQ27	Acyl-CoA synthase	81200	0	0	81200	0	0	0	0	0
C6V4Q8	Ribonucleoside-diphosphate reductase	50900	0	0	50900	0	0	0	0	0
C6V5Y4	Phospholipase, patatin family	50400	0	0	50400	0	0	0	0	0
F6S1W2	Voltage-dependent T-type calcium channel subunit alpha	88600	96500	122000	307100	0	0	0	0	0	Q9P0X4
F6S949	Centrosomal protein 112	95700	0	187000	282700	83300	0	0	83300	0.294659	Q8N8E3
F2PQ28	Poly [ADP-ribose] polymerase	256000	0	0	256000	0	0	0	0	0
F2Q2X1	TBC domain-containing protein	4300	0	0	4300	0	0	0	0	0
F6Q5C1	PITPNM family member 3	24300	0	21000	45300	0	0	0	0	0	Q9BZ71
F6U5R1	Fumarate hydratase	24500	0	49700	74200	0	0	0	0	0	P07954
F6WZP2	Nipsnap homolog 1	39200	0	0	39200	0	0	0	0	0	Q9BPW8
F6Y633	Tau tubulin kinase 2	19900	0	0	19900	0	0	0	0	0	Q6IQ55
F7ASH2	Zinc finger FYVE-type containing 26	2180	0	0	2180	0	0	0	0	0	Q68DK2
C4ARQ4	Transglutaminase, N-domain protein	2870	0	0	2870	0	0	0	0	0
Q2TU62	Calcium-activated chloride channel regulator 1	8340	0	0	8340	0	0	0	0	0	A8K7I4
F6V655	Uncharacterized protein	12300	0	0	12300	0	0	0	0	0	Q9NVE4
A0A0K8TUK9	Putative myosin class ii heavy chain (Fragment)	130000	0	0	130000	0	0	0	0	0
F2Q2Q4	DEAD/DEAH box DNA helicase	20800	0	0	20800	0	0	0	0	0
F6ZZH0	Period circadian regulator 2	22100	0	0	22100	0	0	0	0	0	O15055
F2PQ43	Rho1 guanine nucleotide exchange factor 3	1200	0	0	1200	0	0	0	0	0
A0A0K8TRF5	Putative sulfate/bicarbonate/oxalate exchanger sat-1 (Fragment)	45700	89800	0	135500	0	0	0	0	0
F6VG02	Titin	789000	0	1260000	2049000	9070	0	0	9070	0.00442655	Q8WZ42
A0A0K8TLN0	Putative udp-sugar transporter ust74c (Fragment)	27200	0	0	27200	0	0	0	0	0
F6UEY5	Uncharacterized protein	36100	55900	0	92000	0	0	0	0	0
F6Z1E8	NEDD4 binding protein 2	31700	0	34500	66200	0	0	0	0	0	Q86UW6
F6TXE8	Tuftelin-interacting protein 11	183000	0	0	183000	0	0	0	0	0	Q9UBB9
Q66611	Major DNA-binding protein	36900	0	0	36900	0	0	0	0	0
A0A0N9VSW1	tRNA(Ile)-lysidine synthase	22100	0	0	22100	0	0	0	0	0
F2PYV8	Uncharacterized protein	1840	8270	7890	18000	0	0	0	0	0
F6ZC51	Protein tyrosine phosphatase, receptor type G	26700	0	0	26700	0	0	0	0	0	P23470
F7CFD0	Eva-1 homolog B	67400	0	0	67400	0	0	0	0	0	Q9NVM1
F7DIA3	Signal transducing adaptor molecule	250000	0	0	250000	0	0	0	0	0	Q92783
F2PJF6	Aldehyde dehydrogenase	64500	0	219000	283500	0	0	0	0	0
A0A1I9QLT2	ATP synthase subunit beta, chloroplastic	26000	0	0	26000	0	0	0	0	0
F2PGG3	Uncharacterized protein	90700	0	0	90700	0	0	0	0	0
F6UEQ7	Extra spindle pole bodies like 1, separase	16800	0	0	16800	0	0	0	0	0	Q14674
F7B4V6	Glutamate metabotropic receptor 5	10100	0	0	10100	0	0	0	0	0	P41594
F7B702	F-box protein 41	51100	0	63400	114500	0	0	0	0	0	Q8TF61
F6PSR1	Olfactory receptor	669000	0	0	669000	0	0	0	0	0	O60412
F2PNZ6	Ubiquinol-cytochrome C chaperone	199000	383000	447000	1029000	0	0	0	0	0
A0A0K8TKA8	Putative pentatricopeptide repeat protein (Fragment)	3150000	0	0	3150000	0	0	0	0	0
F7AT02	Transforming growth factor beta regulator 4	1690000	0	0	1690000	0	0	0	0	0	Q969Z0
F7AKY4	Endoplasmic reticulum oxidoreductase 1 alpha	26700	0	0	26700	0	0	0	0	0	Q96HE7
F6TX89	HDGF like 1	564000	0	0	564000	0	0	0	0	0
A0A0K1P5Z5	Protein NrdI	5530	0	0	5530	0	0	0	0	0
F7E4K4	Dynein axonemal heavy chain 11	47600	0	0	47600	0	0	0	0	0	Q96DT5
F7DVP7	Slingshot protein phosphatase 2	26900	0	0	26900	0	0	0	0	0	Q76I76
F2PI71	Uncharacterized protein	471000	0	0	471000	0	0	0	0	0
F2PJ36	Nonribosomal peptide synthase	371000	0	582000	953000	0	0	0	0	0
A0A0N9WEV3	Glutamate-1-semialdehyde 2,1-aminomutase	170000	0	0	170000	0	0	0	0	0
F2PJT9	DNA helicase	61300	0	0	61300	0	0	0	0	0
F7CJF1	Trio Rho guanine nucleotide exchange factor	1070000	0	0	1070000	0	0	0	0	0	O75962
F7CPE5	Uncharacterized protein	38900	0	0	38900	0	0	0	0	0
F6ZU08	Listerin E3 ubiquitin protein ligase 1	21200	95500	37400	154100	0	0	0	0	0	O94822
F6ZUX7	N-acetylglutamate synthase	354000	103000	853000	1310000	0	0	0	0	0	Q8N159
F7AAD0	Sperm acrosome associated 3	23200	20000	0	43200	246000	410000	103000	759000	17.5694	Q8IXA5
F6PN36	Ring finger protein, transmembrane 2	8890	0	0	8890	49800	58100	54900	162800	18.3127	Q96EX2
F6TE45	Junctophilin 4	70800	56800	0	127600	0	0	0	0	0	Q96JJ6
F6UCY3	Uncharacterized protein	36300	0	0	36300	0	0	0	0	0
F7DGZ2	Nischarin	28800	0	0	28800	0	0	0	0	0	Q9Y2I1
F2PJY2	Multidrug resistance protein	10100	0	0	10100	0	0	0	0	0
F7DFY3	PX domain containing 1	7010000	0	0	7010000	0	0	0	0	0	Q5TGL8
Q9KWG9	Adenylosuccinate lyase	225000	0	0	225000	0	0	0	0	0
K9K240	Serine/threonine-protein phosphatase 2A 55 kDa regulatory subunit B	1850	9090	0	10940	0	6650	0	6650	0.607861
F7B7B7	Solute carrier family 35 member F1	35100	0	0	35100	0	0	0	0	0	Q5T1Q4
A0A0N9W0D7	50S ribosomal protein L4	214000	0	0	214000	0	0	0	0	0
F7AMC4	Myosin IG	120000	0	0	120000	0	0	0	0	0	B0I1T2
C4ASW5	Transcriptional regulator, RpiR family	0	0	0	0	0	0	0	0	#DIV/0!
C4ATH3	Ser/Thr protein phosphatase family protein	101000	0	233000	334000	83500	0	67100	150600	0.450898
F7C8D7	FAT atypical cadherin 2	2390000	0	0	2390000	0	0	0	0	0	Q9NYQ8
P22427	Envelope glycoprotein	53500	0	0	53500	0	0	0	0	0
F6R9A3	LPS responsive beige-like anchor protein	288000	0	0	288000	0	0	0	0	0	P50851
A0A0K8TT27	Tyrosine--tRNA ligase	40700	0	0	40700	0	0	0	0	0
F6RZZ4	Olfactory receptor	33100	0	0	33100	0	0	0	0	0
F2PPJ7	MFS peptide transporter Ptr2	31000	0	0	31000	0	0	0	0	0
F6U6A9	Histone-lysine N-methyltransferase	296000	0	0	296000	0	0	0	0	0	Q03164
F6YF36	Neurobeachin	31500	0	44900	76400	0	0	0	0	0	Q8NFP9
F7BWW6	Valosin containing protein	93100	0	0	93100	0	0	23000	23000	0.247046	P55072
F6QZC6	Uncharacterized protein	534000	628000	0	1162000	0	0	0	0	0
K9K3S4	RAB21, member RAS oncogene family	31900	0	0	31900	0	0	0	0	0
F7AC92	Uncharacterized protein	32600	0	0	32600	0	0	0	0	0	E7EML9
F7A7Q2	Potassium sodium-activated channel subfamily T member 1	324000	1050000	534000	1908000	0	0	0	0	0	Q5JUK3
F2PTC9	Diacylglycerol kinase domain-containing protein	53900	79600	33500	167000	0	0	0	0	0
F2PXG2	CAMK protein kinase	141000	467000	344000	952000	0	0	0	0	0
F2Q2P9	Transcription initiation factor IIE subunit beta	112000	104000	0	216000	0	0	0	0	0
F7CJD8	Tetratricopeptide repeat domain 21B	228000	0	722000	950000	0	0	0	0	0
F6QGN5	Family with sequence similarity 135 member A	97400	0	0	97400	0	0	0	0	0	Q9P2D6
F7E4G6	Heterogeneous nuclear ribonucleoprotein U	10100	0	0	10100	0	0	0	0	0	Q00839
F2PVE9	RNA polymerase II mediator complex component Srb8	64400	0	0	64400	0	0	0	0	0
F6YVS1	Regulating synaptic membrane exocytosis 1	489000	0	1550000	2039000	0	0	0	0	0	Q86UR5
F7BI66	HR, lysine demethylase and nuclear receptor corepressor	7010	0	0	7010	0	0	0	0	0	O43593
Q0GNV7	HSPV128	14900	0	0	14900	0	0	0	0	0
A0A0N9W3X8	Lytic murein transglycosylase	212000	0	0	212000	0	0	0	0	0
C4ARS7	Conserved domain protein	241000	0	0	241000	0	4190	0	4190	0.0173859
F6UQC4	Spectrin alpha, non-erythrocytic 1	12600	0	109000	121600	0	0	0	0	0	Q13813
F6WKE5	Inositol 1,4,5-trisphosphate receptor type 1	13900	0	0	13900	0	0	0	0	0	Q14643
F7BA85	Hexokinase 1	143000	0	209000	352000	36700	379000	269000	684700	1.94517	P19367
A0A0A7DLT3	Carbamoylphosphate synthetase (Fragment)	13000	0	0	13000	0	0	0	0	0
A0A0N9W2Q2	Uncharacterized protein	15100	0	0	15100	0	0	0	0	0
F2PMP8	Ribosomal protein	139000	111000	105000	355000	0	0	0	0	0
F6VJQ3	Cereblon	30300	0	0	30300	0	0	0	0	0	Q96SW2
F7DGL4	Ankyrin repeat domain 33B	49100	0	741000	790100	0	80000	70300	150300	0.190229	A6NCL7
C6V5R3	Uncharacterized protein	179000	0	0	179000	0	0	0	0	0
A0A0K8TRE1	Putative serine/threonine-protein kinase 16	17300	9030	0	26330	0	0	0	0	0
F6Q6E8	ATP binding cassette subfamily G member 2	21500	39000	0	60500	0	0	0	0	0	Q9UNQ0
F6VUA4	Ubiquitin associated protein 2 like	48600	0	75300	123900	0	0	0	0	0	Q14157
A0A0K1P644	Uncharacterized protein	41000	0	0	41000	0	0	0	0	0
F6T2K0	Uncharacterized protein	12800	0	19800	32600	0	0	0	0	0	P78385
C4AWB6	3-phosphoshikimate 1-carboxyvinyltransferase	49000	0	109000	158000	0	0	0	0	0
C6V4T1	Uncharacterized protein	101000	37700	118000	256700	0	0	0	0	0
K9K4D6	Peptidyl-prolyl cis-trans isomerase	38500	0	0	38500	0	0	0	0	0
M4TDG9	RmtD1 (Fragment)	363000	0	0	363000	0	0	0	0	0
F6R0J0	Zinc finger AN1-type containing 1	67800	0	0	67800	0	0	0	0	0	Q8TCF1
F6VCI5	Dipeptidase	24400	0	0	24400	0	0	0	0	0	Q9H4B8
F6W7I4	ArfGAP with coiled-coil, ankyrin repeat and PH domains 3	26700	14500	45900	87100	0	0	0	0	0	Q96P50
A0A0N9V9Y4	Phospho-2-dehydro-3-deoxyheptonate aldolase	106000	0	0	106000	0	0	0	0	0
F7BBR9	Uncharacterized protein	0	0	0	0	0	0	0	0	#DIV/0!
F2PI91	Uncharacterized protein	68900	0	0	68900	0	0	0	0	0
A0A0K1P6W5	Uncharacterized protein	8620	0	0	8620	0	0	0	0	0
C4AXM3	4-alpha-glucanotransferase	42700	0	0	42700	0	0	0	0	0
F2Q1G8	Kinase	76500	0	0	76500	0	0	0	0	0
F6YPA4	Potassium sodium-activated channel subfamily T member 2	4980000	0	4680000	9660000	0	0	0	0	0	Q6UVM3
F6Z492	Ring finger protein 128, E3 ubiquitin protein ligase	21500	0	0	21500	0	0	0	0	0	Q8TEB7
F7AR72	Scavenger receptor class A member 3	27800	0	0	27800	0	0	0	0	0	Q6AZY7
F7CII9	Stathmin	16400	0	0	16400	0	0	0	0	0	Q93045
F7DXG8	Cofilin 1	87300	0	0	87300	0	0	0	0	0	P23528
P0C6V7	AF4/FMR2 family member 2	74300	87000	0	161300	0	0	0	0	0
F7CY29	Uncharacterized protein	1030000	0	0	1030000	0	0	0	0	0	Q8NFR9
F6UW14	Uncharacterized protein	129000	0	0	129000	63400	97700	107000	268100	2.07829
F6ZYP0	Transmembrane protein 132D	24400	0	0	24400	0	0	0	0	0	Q14C87
F7B3C7	Phospholipid phosphatase related 4	7620	305000	0	312620	0	0	0	0	0	Q7Z2D5
A0A0K1P648	DNA helicase	4180000	0	0	4180000	0	0	0	0	0
F6QRU6	Spermatogenesis associated 19	113000	306000	0	419000	0	0	0	0	0	Q7Z5L4
F6WF16	von Willebrand factor A domain containing 8	607000	0	0	607000	0	0	0	0	0	A3KMH1
F6XIK5	C-C motif chemokine ligand 1	21100	0	0	21100	0	0	0	0	0	P22362
C4B1K5	C4-dicarboxylate anaerobic carrier family protein	66400	14400	105000	185800	0	0	0	0	0
C6V675	Phage uncharacterized protein	12000	0	0	12000	0	0	0	0	0
F6PUI6	Dedicator of cytokinesis 11	251000	0	0	251000	46800	0	0	46800	0.186454	Q5JSL3
F6Q1F8	Zinc finger matrin-type 4	28600	0	0	28600	0	0	0	0	0	Q9H898
F7A469	Growth regulating estrogen receptor binding 1	29500	0	31500	61000	0	0	0	0	0	Q4ZG55
F2PSN7	Uncharacterized protein	68300	0	0	68300	0	0	0	0	0
C4AVI5	CheR methyltransferase, SAM binding/TPR domain protein (Fragment)	46700	0	0	46700	0	0	0	0	0
C4B0S7	Inhibitor of vertebrate lysozyme	72600	0	0	72600	0	0	0	0	0
F6SN79	Histone acetyltransferase	52800	0	0	52800	0	0	0	0	0	O95251
F2PJI0	Uncharacterized protein	64000	0	41900	105900	0	0	0	0	0
F2PTZ3	2-nitropropane dioxygenase	9790	0	0	9790	0	0	0	0	0
F2PNL2	GTP-binding protein 2	33200	0	0	33200	0	0	0	0	0
C4AYG7	Cytochrome c assembly family protein	1170	0	0	1170	0	0	0	0	0
C4B3B0	Uncharacterized protein	290000	0	0	290000	0	0	0	0	0
C6V517	Inosine-5'-monophosphate dehydrogenase	136000	0	0	136000	0	0	0	0	0
A0A0K8TP77	Coatomer subunit delta	80600	0	0	80600	0	0	0	0	0
F2PWA8	Rho GTPase Rho 2	102000	0	0	102000	0	0	0	0	0
F2PUM1	Nonribosomal peptide synthase GliP2	148000	0	0	148000	0	0	0	0	0
F2PXE8	Inositol 5-phosphatase	425000	0	0	425000	0	0	0	0	0
F6VQ49	Phosphatase and actin regulator	325000	0	0	325000	0	0	0	0	0	Q96KR7
F6ZF52	Interleukin 17B	230000	0	262000	492000	0	0	0	0	0	Q9UHF5
F6ZMI7	Lysozyme A	45900	0	0	45900	29800	25700	121000	176500	3.84532	Q96KX0
F7DWG1	Olfactory receptor	93300	0	0	93300	0	0	0	0	0
A0A0K8TR86	Uncharacterized protein (Fragment)	316000	0	0	316000	0	0	0	0	0
F6V8Y9	Uncharacterized protein	135000	0	170000	305000	0	0	0	0	0
Q0GNN8	HSPV190	11300	0	0	11300	0	0	0	0	0
F7BND2	Cell migration inducing hyaluronidase 1	14600	0	0	14600	0	0	0	0	0	Q8WUJ3
F2PST5	Alpha-1,2-galactosyltransferase gmh3	15100	0	0	15100	0	0	0	0	0
F6Q997	Dystrobrevin alpha	1830	0	0	1830	0	0	0	0	0	Q9Y4J8
F6RDZ1	ADP ribosylation factor GTPase activating protein 2	79100	91900	0	171000	0	0	0	0	0	Q8N6H7
F6UBG7	Zinc finger protein 512B	125000	0	0	125000	0	0	0	0	0	Q96KM6
F6WWM5	Uncharacterized protein	114000	0	0	114000	0	0	0	0	0
F6ZNA7	Abhydrolase domain containing 10	32700	0	1780	34480	16500	36000	7960	60460	1.75348	Q9NUJ1
F6ZY40	Lamin A/C	0	0	0	0	0	0	0	0	#DIV/0!	P02545
F7APW7	Family with sequence similarity 214 member A	6430	113000	0	119430	0	0	0	0	0	Q32MH5
F7C3B4	Exportin 7	6920	0	0	6920	0	0	0	0	0	Q9UIA9
F7DZJ8	Marginal zone B and B1 cell specific protein	22200	0	0	22200	0	0	0	0	0	Q8WU39
C4APE6	Uncharacterized protein	33100	0	0	33100	0	0	0	0	0
F6XN07	Integrator complex subunit 4	16500	0	0	16500	0	0	0	0	0	Q96HW7
A0A0N9VX40	Alpha/beta hydrolase	36300	0	0	36300	0	0	0	0	0
C4AUC6	Lipoprotein-releasing system ATP-binding protein LolD	125000	0	0	125000	0	0	0	0	0
F6QEW7	Phosphoinositide-3-kinase regulatory subunit 5	444000	0	0	444000	0	0	0	0	0	Q8WYR1
C4AR67	D-alanyl-D-alanine carboxypeptidase family protein	15200	0	0	15200	0	0	0	0	0
A0A0K1P767	Uncharacterized protein	50700	0	0	50700	0	0	0	0	0
C4B0P3	Ornithine cyclodeaminase/mu-crystallin family protein	643000	0	644000	1287000	0	0	0	0	0
F2Q4C8	Short-chain dehydrogenase	24700	0	0	24700	0	0	0	0	0
F6TUH0	Bardet-Biedl syndrome 10	85800	80800	0	166600	0	0	0	0	0	Q8TAM1
F7E048	Zinc finger SWIM-type containing 8	75800	44700	56500	177000	0	0	0	0	0	A7E2V4
A0A0K8TQR6	Putative peroxisomal long-chain acyl-coa transporter abc superfamily protein	26100	0	50000	76100	0	0	0	0	0
F6SF84	Uncharacterized protein	147000	0	0	147000	0	0	0	0	0	A9Z1Z3
F2PUU7	Uncharacterized protein	4980000	0	0	4980000	0	0	0	0	0
A0A0K8TMW0	Polypeptide N-acetylgalactosaminyltransferase (Fragment)	1650	0	0	1650	0	0	0	0	0
F6ZDN1	Regulator of telomere elongation helicase 1	8930	0	0	8930	0	0	0	0	0
F7DZX3	Bromodomain containing 1	2190000	0	0	2190000	0	0	0	0	0	O95696
F7DX10	Uncharacterized protein	46900	0	0	46900	0	0	0	0	0
F2Q205	TigA protein	444000	0	0	444000	0	0	0	0	0
F6XZM7	Uncharacterized protein	106000	0	0	106000	0	0	0	0	0	Q96AX1
F2PJ27	U3 small nucleolar RNA-associated protein	27200	0	0	27200	0	0	0	0	0
F2PPI8	U3 small nucleolar ribonucleoprotein IMP3	15700	21000	0	36700	16000	0	0	16000	0.435967
F6VAV7	Phosphodiesterase 4D interacting protein	6320	23600	20400	50320	0	0	0	0	0	Q5VU43
F7BMV3	ASH2 like, histone lysine methyltransferase complex subunit	3770	3320	9200	16290	0	0	0	0	0	Q9UBL3
A0A0K8TNE3	Putative classical (Fragment)	63000	0	0	63000	0	0	0	0	0
F2PL46	YjgH family protein	11900	0	0	11900	0	0	0	0	0
F6Z958	Uncharacterized protein	26700	0	0	26700	0	0	0	0	0
F7ASW8	Uncharacterized protein	1990000	0	2010000	4000000	0	0	0	0	0
C4B488	Short-chain dehydrogenase/reductase SDR (Fragment)	23400	0	0	23400	0	0	0	0	0
F2Q3E9	Ankyrin repeat domain-containing protein	3050	0	0	3050	0	0	0	0	0
F2Q560	Uncharacterized protein	13600	0	0	13600	0	0	0	0	0
F6XCK0	Semaphorin 5A	11600	0	0	11600	0	0	0	0	0	Q13591
A0A1I9QLX6	Ycf15 protein	153000	0	0	153000	0	0	0	0	0
F2PXT0	MFS nicotinic acid transporter Tna1	108000	0	0	108000	0	0	0	0	0
Q66668	Uncharacterized gene 66 protein	33000	0	0	33000	0	0	0	0	0
A0A0K1P7C2	Proline--tRNA ligase	94800	0	0	94800	0	0	0	0	0
F7BCP3	Dol-P-Glc:Glc(2)Man(9)GlcNAc(2)-PP-Dol alpha-1,2-glucosyltransferase	20900	0	0	20900	0	0	0	0	0	Q5BKT4
F7DLM4	Uncharacterized protein	0	0	0	0	0	0	0	0	#DIV/0!
A0A0K8TLQ6	Putative transcriptional regulator atrx (Fragment)	3440000	2320000	0	5760000	0	0	0	0	0
F6PZ47	Staphylococcal nuclease domain-containing protein	8700000	0	0	8700000	0	0	0	0	0	Q7KZF4
F6U2C9	Lon protease homolog 2, peroxisomal	1450	0	0	1450	0	0	0	0	0	Q86WA8
F6ZF46	Calmodulin like 5	32200	0	0	32200	0	0	0	0	0	Q9NZT1
F2PQ66	Uncharacterized protein	614000	730000	889000	2233000	0	0	0	0	0
F6UAE9	Zinc finger protein 436	0	0	0	0	0	0	0	0	#DIV/0!	Q9C0F3
F2PWF7	Transcriptional activator SPT7	13500	0	0	13500	0	0	0	0	0
F6PQI8	Metastasis associated 1 family member 2	5690000	0	0	5690000	0	0	0	0	0	O94776
F6YCG9	Leucine zipper tumor suppressor family member 3	4270	0	0	4270	0	0	0	0	0	O60299
A0A0K8TMS8	Putative dynactin subunit p62	43300	54700	0	98000	0	8520	0	8520	0.0869388
A0A0K8TN92	Putative c2c2-type zn-finger protein	2530	0	0	2530	0	0	0	0	0
F2Q351	Uncharacterized protein	3640000	0	0	3640000	0	0	0	0	0
F6QH96	MLX interacting protein	674000	0	0	674000	0	0	0	0	0	Q9HAP2
A0A0N9W281	Protein involved in RimO-mediated beta-methylthiolation of ribosomal protein S12 YcaO	44100	0	0	44100	0	0	0	0	0
F6RQT7	Uncharacterized protein	354000	0	0	354000	0	76400	0	76400	0.215819	Q9C0D2
F7DM57	Uncharacterized protein	38400	0	8370	46770	0	0	0	0	0	P48553
F2PRJ5	Uncharacterized protein	19200	0	0	19200	0	0	0	0	0
F2PUW8	ATP-dependent permease MDL2	3790	0	0	3790	0	0	0	0	0
F6WM09	ADAM metallopeptidase domain 11	0	0	0	0	0	0	0	0	#DIV/0!	O75078
F7DI47	Oxysterol binding protein like 5	317000	0	0	317000	0	0	0	0	0	Q9H0X9
F7E225	PPARG coactivator 1 beta	201000	0	172000	373000	0	0	0	0	0	Q86YN6
F2PN39	Uncharacterized protein	38700	0	0	38700	0	0	0	0	0
C4AR34	Enolase	54400	0	0	54400	0	0	0	0	0
F2Q629	Serine/threonine protein kinase	71700	0	0	71700	0	0	0	0	0
F6RZG8	Uncharacterized protein	19200	0	0	19200	0	0	0	0	0
F6VIB7	Cell cycle checkpoint control protein	213000	168000	0	381000	0	0	0	0	0	Q6WBX8
F6R489	Neural EGFL like 1	75100	0	0	75100	0	0	0	0	0	Q92832
F6Z1S6	WD and tetratricopeptide repeats 1	0	0	0	0	0	0	0	0	#DIV/0!	Q8N5D0
A0A0K1P4R7	Uncharacterized protein	739000	0	0	739000	0	0	0	0	0
F2Q1W3	Dihydrofolate synthetase	32700	29200	24600	86500	0	0	0	0	0
A0A220A547	Polymerase	105000	0	0	105000	0	0	3130	3130	0.0298095
C4B2Z3	RNA pseudouridine synthase family protein (Fragment)	320000	0	0	320000	0	0	0	0	0
F6QVU2	Uncharacterized protein	18600	14500	0	33100	0	0	0	0	0
F6V3D5	T-complex protein 1 subunit gamma	24400	0	0	24400	66700	0	0	66700	2.73361	P49368
A0A0K8TQ76	Uncharacterized protein (Fragment)	105000	0	193000	298000	0	0	0	0	0
F6YEA9	Stromal antigen 2	32100	0	0	32100	0	0	0	0	0	Q8N3U4
Q0GNY3	HSPV102	21400	0	0	21400	0	0	0	0	0
F6PPQ0	Complement C2	11500	0	0	11500	0	0	0	0	0	P06681
F2PJP1	DNA excision repair protein ERCC-8	42700	0	0	42700	0	0	0	0	0
F7AUI6	Nuclear receptor subfamily 2 group E member 1	155000	140000	136000	431000	0	0	0	0	0	Q9Y466
A0A0N9W0N8	ATP-dependent Clp protease ATP-binding subunit ClpA	18100	0	0	18100	0	21400	0	21400	1.18232
F6T4Q3	Uncharacterized protein	13100	0	0	13100	0	0	0	0	0
F2PVD3	Uncharacterized protein	3360	0	0	3360	0	0	0	0	0
F7D0K8	Hexosyltransferase	119000	0	112000	231000	0	0	0	0	0	Q9C0J1
P28847	Ribonucleoside-diphosphate reductase small subunit	570000	0	0	570000	0	0	0	0	0
F6T1A9	Spermatogenesis associated 7	104000	0	0	104000	0	0	0	0	0	Q9P0W8
F7DRN7	Transducer of ERBB2, 2	5150000	4030000	6220000	15400000	0	0	0	0	0	Q14106
A0A0A7RUW0	Uncharacterized protein	18600	0	0	18600	0	0	0	0	0
Q0GP91	HSPV011a	11200	0	0	11200	0	0	0	0	0
F2PX63	DNA repair protein rad16	44800	0	0	44800	0	0	0	0	0
F6Q592	Corticotropin releasing hormone receptor 2	21100	0	0	21100	0	0	0	0	0	Q13324
F6TR20	Insulin like growth factor 2 mRNA binding protein 2	103000	0	0	103000	0	0	0	0	0	Q9Y6M1
F6ZJ78	Uncharacterized protein	48500	0	0	48500	0	0	0	0	0
K9KE80	Pre-mRNA-processing factor 39-like protein (Fragment)	0	0	0	0	0	0	0	0	#DIV/0!
A0A0N7GXA4	Glutamine-dependent NAD(+) synthetase	27900	0	0	27900	0	0	0	0	0
C4AT89	tRNA-dihydrouridine synthase B	96900	0	0	96900	70800	0	0	70800	0.73065
F6SAX3	Basonuclin 2	4030	0	0	4030	0	0	0	0	0	Q6ZN30
F6SPP5	Metal response element binding transcription factor 2	35600	0	0	35600	0	0	0	0	0	Q9Y483
C4AMV0	4-hydroxybenzoate transporter	7450	0	0	7450	0	0	0	0	0
F6RTQ9	Outer dense fiber of sperm tails 3B	98800	0	106000	204800	0	0	0	0	0	A8MYP8
F6RWZ3	Uncharacterized protein	31200	0	0	31200	0	0	0	0	0	O60765
F6RRN3	Zinc finger ZZ-type and EF-hand domain containing 1	63400	0	90500	153900	0	0	0	0	0	O43149
Q6WGL6	Glycoprotein	27600	0	0	27600	0	0	0	0	0
F2PZQ1	Protein DOM34 homolog	751000	0	0	751000	0	0	0	0	0
F6XSN2	T-complex protein 1 subunit eta	63800	0	0	63800	0	0	0	0	0	Q99832
F6R115	Protein Wnt	443000	0	0	443000	0	0	0	0	0	Q9Y6F9
F6UC01	Ras interacting protein 1	31300	0	0	31300	0	0	0	0	0	Q5U651
A8RNT3	Non-structural polyprotein	23500	0	0	23500	0	0	0	0	0
C4ANP5	Uncharacterized protein	89100	0	0	89100	0	0	0	0	0
F6XIY3	CAP-Gly domain containing linker protein 3	14000	44900	0	58900	0	0	0	0	0	Q96DZ5
F6YDM6	BAH domain and coiled-coil containing 1	2850000	0	0	2850000	0	0	0	0	0	Q9P281
F7AN90	Immunity related GTPase cinema	5270	0	0	5270	0	0	0	0	0	Q6NXR0
F7BPZ7	Ring finger protein 26	0	0	0	0	0	0	0	0	#DIV/0!	Q9BY78
F7DJB1	MGA, MAX dimerization protein	1070000	0	3140000	4210000	0	0	7770	7770	0.00184561	Q8IWI9
F6R7Y1	Guanine nucleotide-binding protein subunit gamma	37200	0	0	37200	0	0	0	0	0	Q9UK08
C4B254	Biodegradative arginine decarboxylase (ADC)	20500	0	0	20500	0	0	0	0	0
F6U418	Ubiquitin protein ligase E3 component n-recognin 2	26100	0	0	26100	0	0	0	0	0	Q8IWV8
C4B2L1	Putative lipoprotein	7330	0	0	7330	0	0	0	0	0
F6UCR9	Centrosomal protein 350	132000	0	0	132000	0	0	0	0	0	Q5VT06
F7BHV8	Tubulin beta chain	0	382000	0	382000	8700000	10100000	7520000	26320000	68.9005
F7BXM5	Ubiquinol-cytochrome c reductase core protein 1	0	92400	0	92400	192000	177000	164000	533000	5.7684	P31930
F2PU11	DNA helicase	0	265000	28400	293400	0	136000	25500	161500	0.550443
F2PSI6	DNA mismatch repair protein mutL	0	59900	0	59900	0	0	0	0	0
F6T4C6	DNA repair protein REV1	0	179000	0	179000	0	0	0	0	0	Q9UBZ9
A0A0N9VSM5	Uncharacterized protein	0	5340000	0	5340000	0	0	0	0	0
C4ANM9	Uncharacterized protein	0	32800	101000	133800	31200	0	14800	46000	0.343797
F7DX98	Protein kinase cAMP-dependent type I regulatory subunit alpha	0	50900	99600	150500	82700	89800	207000	379500	2.52159	P10644
F6YE25	Izumo sperm-egg fusion 1	0	9980	0	9980	0	7040	0	7040	0.705411	Q8IYV9
F7DKU6	Mitochondrial poly(A) polymerase	0	401000	0	401000	0	0	0	0	0	Q9NVV4
A0A0A7RST3	5'-3' and 3'-5' helicase	0	543000	0	543000	0	0	0	0	0
A0A0K8TMH4	Putative glutathione s-transferase 1 isoform c-like protein (Fragment)	0	13100000	0	13100000	0	0	0	0	0
F6VTB0	Zyg-11 family member A, cell cycle regulator	0	291000	0	291000	0	0	0	0	0	Q6WRX3
F6XM62	Phospholipid-transporting ATPase	0	7940	0	7940	0	0	0	0	0	O94823
C4AN39	6,7-dimethyl-8-ribityllumazine synthase	0	11100000	10900000	22000000	0	0	0	0	0
F6SCL4	Serine and arginine rich splicing factor 7	0	32300	8590	40890	0	0	0	0	0	Q16629
Q0GNR9	HSPV163	0	3500000	3770000	7270000	0	0	0	0	0
F7D2S0	Olfactory receptor	0	354000	810000	1164000	0	0	0	0	0
F2PKK0	Phenylalanyl-tRNA synthetase	0	806000	0	806000	0	0	0	0	0
F6QHY2	Collagen type VI alpha 6 chain	0	23000	0	23000	0	0	10900	10900	0.473913	A6NMZ7
F7B435	G protein subunit alpha i3	0	22300	0	22300	0	0	0	0	0	P08754
C4AP59	Ribonucleoside-diphosphate reductase	0	3390	0	3390	0	0	0	0	0
F6V9T8	Uncharacterized protein	0	292000	0	292000	0	0	0	0	0	Q6ZR08
F2PZ80	DUF625 domain-containing protein	0	2000000	0	2000000	0	0	0	0	0
F6Y9K3	Olfactory receptor	0	38300	0	38300	0	0	0	0	0
A0A0K1P7Y7	Ribosomal RNA small subunit methyltransferase A	0	137000	388000	525000	0	0	0	0	0
F2PPH7	PAN2-PAN3 deadenylation complex catalytic subunit PAN2	0	6410	0	6410	0	0	0	0	0
F6VQN5	PDZ domain containing 2	0	362000	0	362000	0	0	0	0	0	O15018
F6TRZ6	KIAA1324	0	0	0	0	0	0	0	0	#DIV/0!	Q6UXG2
A0A0K8TTD2	Putative myosin motor domain protein (Fragment)	0	4940000	7200000	12140000	0	0	0	0	0
F6SCZ6	Differentially expressed in FDCP 8 homolog	0	266000	0	266000	0	0	0	0	0	Q6ZN54
C4ASY4	Aspartate--tRNA(Asp/Asn) ligase	0	6000000	0	6000000	0	0	0	0	0
F6TA39	Solute carrier family 19 member 2	0	8440	0	8440	0	0	0	0	0	O60779
F6PPS7	Envoplakin	0	1870000	0	1870000	736000	0	600000	1336000	0.714439	Q92817
A0A0N9VGG0	Pyruvate dehydrogenase	0	2900000	0	2900000	0	0	0	0	0
C6V3U2	50S ribosomal protein L9	0	444000	2620000	3064000	0	0	0	0	0
F7BM75	Maestro heat like repeat family member 8	0	107000	0	107000	0	0	0	0	0	Q9H579
F2PGC8	Arsenite resistance protein Ars2	0	1300000	1100000	2400000	0	0	0	0	0
F7AWG1	LIM homeobox 8	0	0	0	0	0	0	0	0	#DIV/0!	Q68G74
A0A0N9VSP4	Molecular chaperone DnaJ	0	129000	146000	275000	0	0	0	0	0
F2PTV2	Uncharacterized protein	0	60700	172000	232700	0	0	0	0	0
F6UM91	Uncharacterized protein	0	243000	0	243000	0	0	0	0	0
C4ATS8	NADH-quinone oxidoreductase subunit D	0	72900	148000	220900	0	0	0	0	0
F6ZKA8	DLG associated protein 4	0	65600	42200	107800	0	0	0	0	0	Q9Y2H0
F6YFK7	Uncharacterized protein	0	288000	0	288000	0	0	0	0	0
A0A0K1P7I4	Uncharacterized protein	0	164000	0	164000	0	0	0	0	0
F6ZEI4	KIAA1549 like	0	14800	0	14800	0	0	0	0	0	Q6ZVL6
C4AQR5	Transcriptional regulator, LysR family	0	2170000	0	2170000	0	0	0	0	0
F2PNK9	Uncharacterized protein	0	6380	15800	22180	0	0	0	0	0
K9KEQ1	Testis-expressed sequence 9 protein-like protein (Fragment)	0	90400	0	90400	0	0	0	0	0
F7DS15	Sulfotransferase	0	66400	0	66400	0	0	0	0	0	O00204
F6V9Q3	40S ribosomal protein S6	0	10600000	11500000	22100000	0	0	0	0	0	P62753
F6TRR5	LCA5, lebercilin	0	19000	0	19000	0	0	0	0	0	Q86VQ0
F7DJF2	Solute carrier family 25 member 45	0	104000	93200	197200	0	0	0	0	0	Q8N413
F6TME6	Nuclear factor kappa B subunit 1	0	3390	0	3390	0	0	0	0	0	P19838
F7CJ89	Kinase non-catalytic C-lobe domain containing 1	0	46500	140000	186500	0	0	0	0	0	Q76NI1
F6S559	Multiple PDZ domain crumbs cell polarity complex component	0	232000	0	232000	0	0	0	0	0	O75970
F6XIG9	Tripartite motif containing 66	0	604000	0	604000	0	0	0	0	0	O15016
Q9EP39	Envelope protein	0	392000	0	392000	0	0	0	0	0
F6XMZ8	Chromodomain helicase DNA binding protein 7	0	182000	0	182000	0	0	0	0	0	Q9P2D1
C4ANK6	Thioesterase	0	6820000	0	6820000	0	0	0	0	0
C4AN77	Urease accessory protein UreF	0	269000	0	269000	0	0	0	0	0
F6QGZ7	Killer cell lectin like receptor G1	0	46500	0	46500	0	0	0	0	0	Q96E93
F7BQ57	Transient receptor potential cation channel subfamily M member 7	0	202000	0	202000	0	0	0	0	0	Q96QT4
F6UA40	Mastermind like domain containing 1	0	373000	0	373000	0	0	0	0	0	Q13495
F7D7B5	Uncharacterized protein	0	71200	0	71200	0	0	0	0	0	P01031
A0A1D8QM27	70 kDa heat shock protein (Fragment)	0	139000	0	139000	0	0	0	0	0
F2Q3S7	Uncharacterized protein	0	4140	0	4140	0	0	0	0	0
F6SXG4	Beta-1,4-galactosyltransferase 6	0	306000	486000	792000	0	0	0	0	0	Q9UBX8
F6YMD9	Microtubule-actin crosslinking factor 1	0	2040000	0	2040000	0	0	0	0	0	Q9UPN3
F2Q237	Uncharacterized protein	0	41700	0	41700	0	0	0	0	0
F6VAG4	DNA helicase	0	202000	246000	448000	0	0	0	0	0	P25205
F6QCL2	Kelch like family member 8	0	7740	0	7740	0	0	0	0	0	Q9P2G9
C6V4H7	ATP-dependent Clp protease, ATP-binding subunit ClpA	0	5100000	7840000	12940000	0	0	0	0	0
F6ZHH2	Peptidyl arginine deiminase 3	0	32700	0	32700	0	0	0	0	0	Q9ULW8
A0A0K1P682	Uncharacterized protein	0	35200	0	35200	0	0	0	0	0
F6RMW9	Uncharacterized protein	0	226000	232000	458000	1590000	1840000	1530000	4960000	10.8297	P11169
F6YNF3	Uncharacterized protein	0	108000	0	108000	0	0	0	0	0	Q05481
A0A0K8TQG2	Transcription factor BTF3	0	1850000	0	1850000	0	0	0	0	0
C4B3X9	Acetyltransferase, GNAT family (Fragment)	0	1430000	0	1430000	0	0	0	0	0
F6X113	Transmembrane channel-like protein	0	133000	0	133000	0	0	0	0	0	Q7Z402
A0A0K8TNI5	Putative programmed cell death protein (Fragment)	0	1020000	703000	1723000	0	0	0	0	0
F2PMM7	Sphingolipid delta(4)-desaturase	0	562000	0	562000	0	0	0	0	0
F6V0H2	TRAF interacting protein	0	143000	0	143000	0	0	0	0	0	Q9BWF2
F6V5I9	Olfactory receptor	0	4470000	6060000	10530000	0	0	0	0	0
F6TMT6	Eukaryotic translation initiation factor 3 subunit L	0	22600	0	22600	0	0	0	0	0	Q9Y262
F6V704	Echinoderm microtubule associated protein like 6	0	60500	0	60500	0	0	0	0	0	Q6ZMW3
F7CMF5	Origin recognition complex subunit 6	0	9700	0	9700	0	0	0	0	0	Q9Y5N6
C4AQL9	DedA family protein	0	0	0	0	0	0	0	0	#DIV/0!
F2Q5H5	Spindle pole body component	0	11100000	0	11100000	0	0	0	0	0
F6S4V5	Rho guanine nucleotide exchange factor 25	0	7790	21700	29490	0	0	0	0	0	Q86VW2
F2PK11	Histone acetyltransferase	0	2420	2900	5320	0	46600	0	46600	8.7594
C4AY82	Uncharacterized protein	0	198000	0	198000	0	0	0	0	0
F2PGM2	Cysteine desulfurase	0	1370	0	1370	0	0	0	0	0
F2PM07	Acetyl-CoA carboxylase	0	2860000	0	2860000	0	0	0	0	0
A0A0N9V4T9	Methylated-DNA--protein-cysteine methyltransferase	0	53800	0	53800	0	0	0	0	0
F6QXR4	Macrophage stimulating 1 receptor	0	31700	0	31700	0	0	0	0	0	Q04912
F6TY72	Equatorin	0	141000	255000	396000	125000	157000	103000	385000	0.972222	Q9NQ60
F6WL89	Exocyst complex component 1	0	155000	0	155000	0	0	0	0	0	Q9NV70
F6S163	Mothers against decapentaplegic homolog	0	217000	0	217000	0	0	0	0	0	O15198
C6V486	Serine hydroxymethyltransferase	0	212000	0	212000	0	0	0	0	0
A0A0K8TUE9	Putative glutathione s-transferase (Fragment)	0	543000	0	543000	0	0	0	0	0
F7CMK6	Translocase of outer mitochondrial membrane 20	0	1040000	0	1040000	0	0	0	0	0	Q15388
F7CP22	Zinc finger protein 483	0	2860000	7590000	10450000	0	0	0	0	0	Q8TF39
F6SEI8	Dynein axonemal heavy chain 7	0	642000	954000	1596000	0	0	80500	80500	0.0504386	Q8WXX0
C4B2B5	Shikimate dehydrogenase (NADP(+))	0	13200	0	13200	0	0	0	0	0
C6V5V3	tRNA-2-methylthio-N(6)-dimethylallyladenosine synthase	0	158000	0	158000	0	0	0	0	0
F6Z1E2	Uncharacterized protein	0	9790	0	9790	0	0	0	0	0	Q6ZTY8
F6PQT0	Pancreas associated transcription factor 1a	0	2050	0	2050	0	0	0	0	0	Q7RTS3
F2PZ09	Condensin complex component cnd3	0	110000	0	110000	0	0	0	0	0
F6SSR0	Integrin subunit beta like 1	0	5620	0	5620	0	0	0	0	0	O95965
F6T037	DnaJ heat shock protein family (Hsp40) member C16	0	39200	0	39200	0	0	0	0	0	Q9Y2G8
C4B0I4	Uncharacterized protein	0	156000	0	156000	0	0	0	0	0
A0A1I9QLR6	Protein TIC 214	0	12600	0	12600	0	0	0	0	0
F2PRQ7	NWD2	0	221000	359000	580000	0	0	0	0	0
F6V4X9	Uncharacterized protein	0	39600	0	39600	0	89700	72600	162300	4.09848	Q99417
F2Q4U7	YqcI protein	0	15500	0	15500	0	0	0	0	0
F2Q0Z0	Translation release factor eRF3	0	71300	0	71300	0	0	0	0	0
F6YU31	Family with sequence similarity 208 member A	0	3450	0	3450	0	0	0	0	0	Q9UK61
A0A0K8TKS9	Putative snare protein tlg2/syntaxin 16 (Fragment)	0	55000	59600	114600	0	0	0	0	0
F2PT83	Uncharacterized protein	0	314000	0	314000	0	0	0	0	0
F6YN41	HECT domain E3 ubiquitin protein ligase 1	0	2500000	0	2500000	0	0	0	0	0	Q9ULT8
F2Q4E2	MFS sugar transporter	0	83900	0	83900	0	0	0	0	0
F6YED9	Neurexin 2	0	884000	952000	1836000	0	0	0	0	0	Q9P2S2
F2PZP5	Dual specificity phosphatase catalytic domain-containing protein	0	95400	0	95400	0	0	0	0	0
C4AMK1	ATPase, AAA family protein	0	133000	0	133000	0	0	0	0	0
A0A0N9VXI9	Uncharacterized protein	0	10500000	0	10500000	0	0	0	0	0
A0A0K1P7E4	Uncharacterized protein	0	145000	0	145000	0	0	0	0	0
F6WHS9	Laminin subunit beta 1	0	104000	0	104000	0	0	0	0	0
K9KDV8	Zinc finger HIT-type containing 6	0	11000	38400	49400	0	0	0	0	0
F6SMH1	Tetraspanin	0	695000	0	695000	0	0	0	0	0	O00322
F2PSQ9	Acetyl-coenzyme A synthetase	0	32200	0	32200	0	0	0	0	0
F2PWZ9	Pre-mRNA-processing ATP-dependent RNA helicase PRP5	0	32100	0	32100	0	0	0	0	0
F7B896	Chromodomain helicase DNA binding protein 4	0	5990000	0	5990000	0	0	0	0	0	Q14839
C6V502	NAD-glutamate dehydrogenase family protein	0	23300	0	23300	0	0	0	0	0
A0A0S2VEI3	Genome polyprotein	0	97800	0	97800	0	0	0	0	0
F7CGS0	Beta-galactosidase	0	702000	0	702000	0	0	0	0	0
F2PNK3	Acetate non-utilizing protein 9	0	8040	0	8040	0	0	0	0	0
F7BHM7	Zinc finger protein 536	0	7900	0	7900	0	0	0	0	0	O15090
F2PVN2	Uncharacterized protein	0	201000	0	201000	0	0	0	0	0
F2Q039	Phenol 2-monooxygenase	0	108000	0	108000	0	0	0	0	0
C4AN79	Kdo transferase	0	913	0	913	0	0	0	0	0
C4APU4	Amidase family protein	0	91200	0	91200	0	0	0	0	0
F2PR08	Uncharacterized protein	0	80600	0	80600	0	0	0	0	0
F6S9B5	Zinc finger FYVE-type containing 28	0	20200	0	20200	0	0	0	0	0	Q9HCC9
F6TJW8	F-box and leucine rich repeat protein 12	0	28600	5620	34220	0	0	0	0	0	Q9NXK8
F2PQ83	Uncharacterized protein	0	0	0	0	0	0	0	0	#DIV/0!
A0A0N9VES9	Uncharacterized protein	0	89900	0	89900	0	0	0	0	0
F6T2F7	LUC7 like	0	0	0	0	0	0	0	0	#DIV/0!	Q9NQ29
F6ZXD3	Ankyrin 3	0	69500	0	69500	0	0	0	0	0	Q12955
F2PZM8	NAD binding Rossmann fold oxidoreductase	0	530000	0	530000	0	0	0	0	0
C4AVX5	Stringent starvation protein A	0	18700	0	18700	0	0	0	0	0
F6XKM6	Scm polycomb group protein like 2	0	82500	0	82500	0	0	0	0	0	Q9UQR0
F6WH93	RAB, member RAS oncogene family like 6	0	224000	0	224000	0	0	0	0	0	Q3YEC7
F6W3T1	L-lactate dehydrogenase	0	2190000	0	2190000	42700	101000	46200	189900	0.0867123	P00338
F6SUF8	Chromosome 7 C19orf53 homolog	0	171000	428000	599000	0	0	154000	154000	0.257095	Q9UNZ5
F2PKY8	Uncharacterized protein	0	533000	0	533000	0	0	0	0	0
F7BGN8	Uncharacterized protein	0	14100	39800	53900	0	0	0	0	0
F6SLW4	GATA zinc finger domain containing 2A	0	146000	0	146000	0	0	0	0	0	Q86YP4
F6QEH6	Ribosomal RNA adenine dimethylase domain containing 1	0	0	0	0	0	0	0	0	#DIV/0!	Q96FB5
F7BMH6	HECT domain E3 ubiquitin protein ligase 2	0	45300	0	45300	0	0	0	0	0	Q5U5R9
Q6X9Y8	Ribosomal protein L19 (Fragment)	0	69500	0	69500	0	0	0	0	0
F7DHD7	Sodium/potassium-transporting ATPase subunit alpha	0	20400000	21100000	41500000	0	0	24400	24400	0.000587952	P54707
A0A0N9W242	50S ribosomal protein L31	0	0	0	0	0	0	0	0	#DIV/0!
F7A3L1	RNA helicase	0	7150	0	7150	0	0	0	0	0	Q9H8H2
F6WRK2	Mannosidase beta	0	4890000	0	4890000	0	0	0	0	0	O00462
F2PN61	Uncharacterized protein	0	13200	0	13200	0	0	0	0	0
A0A0N9VA47	Helicase	0	3410	0	3410	0	0	0	0	0
Q8MJ15	Glucose transporter type 4	0	13600	0	13600	0	0	0	0	0
F7D1F9	KIAA1211 like	0	93400	0	93400	0	0	0	0	0	Q6NV74
F6TI59	Forkhead box K2	0	34200	0	34200	0	0	0	0	0	Q01167
F6YNM7	Prolyl endopeptidase	0	94100	0	94100	0	0	0	0	0	P48147
F2PUP3	Increased rDNA silencing protein IRS4	0	39400	0	39400	16400	0	0	16400	0.416244
F6TQY1	Hemicentin 1	0	5280000	6860000	12140000	0	0	0	0	0	Q96RW7
F7BH73	Cation channel sperm associated auxiliary subunit delta	0	28000	0	28000	0	0	0	0	0	Q86XM0
C4B0B8	UPF0303 protein BMAGB8_1317	0	29200	0	29200	0	0	0	0	0
F2PXS5	Chitinase	0	55200	0	55200	0	0	0	0	0
F7AUX4	Uncharacterized protein	0	78700	0	78700	0	0	0	0	0
F2PQC6	AAA ATPase	0	10300	0	10300	0	0	0	0	0
F2Q231	Exportin Xpo1-like protein	0	42200	0	42200	0	0	0	0	0
F6ZL60	Phosphodiesterase	0	92400	0	92400	0	0	0	0	0
F2PXH6	Uncharacterized protein	0	2700000	0	2700000	0	0	0	0	0
A0A0N7GXN5	Uncharacterized protein	0	20900	53000	73900	0	0	0	0	0
F7BYM1	Sphingosine kinase 2	0	348000	0	348000	0	0	0	0	0	Q9NRA0
F6Q347	Engulfment and cell motility 2	0	36900	0	36900	0	0	0	0	0	Q96JJ3
A0A0N9LTZ5	Truncated VP2	0	9890	0	9890	0	0	0	0	0
F7D569	Coiled-coil domain containing 28A	0	32400	0	32400	0	43200	0	43200	1.33333	Q8IWP9
A0A0A7RSA6	Putative membrane protein	0	10600	0	10600	0	0	0	0	0
F6TES5	Tyrosine kinase non receptor 1	0	46100	0	46100	0	0	0	0	0	Q13470
F6VIU5	Tumor protein p53 inducible protein 11	0	53700	0	53700	0	0	0	0	0	O14683
F2PJZ4	Uncharacterized protein	0	182000	0	182000	0	0	0	0	0
F2PVM7	Uncharacterized protein	0	2860000	0	2860000	0	0	0	0	0
F2PWP9	Uncharacterized protein	0	66000	0	66000	0	0	0	0	0
F2PX64	Chitin biosynthesis protein CHS5	0	70200	0	70200	0	0	0	0	0
F6WCE5	Lectin, mannose binding 1	0	33600	57500	91100	0	0	0	0	0	P49257
F7BDG6	RNA binding motif protein 34	0	240000	0	240000	0	0	0	0	0	P42696
F6RWF6	Uncharacterized protein	0	4170	0	4170	0	0	0	0	0
C4AXX9	Esterase, PHB depolymerase family	0	114000	80500	194500	0	0	0	0	0
A0A0N9V6H0	UPF0260 protein AOY20_04375	0	276000	0	276000	0	0	0	0	0
F6SHX4	Kinase suppressor of ras 2	0	74900	0	74900	0	0	0	0	0	Q6VAB6
F7DNH4	SEC14 like lipid binding 1	0	275000	0	275000	0	0	0	0	0	Q92503
F6UU27	TBC1 domain family member 2	0	454000	823000	1277000	0	0	0	0	0	Q9BYX2
F6X4S0	Cortactin	0	50100	0	50100	0	0	0	0	0	Q14247
F6ZQC1	FYVE, RhoGEF and PH domain containing 2	0	5260000	0	5260000	0	0	0	0	0	Q7Z6J4
F7AGK2	Zinc finger RNA binding protein	0	16300	0	16300	0	0	0	0	0	Q96KR1
F6Z2B4	Uncharacterized protein	0	90700	0	90700	0	0	0	0	0	A1A4V9
F6UTZ6	SUN domain containing ossification factor	0	268000	0	268000	0	0	0	0	0	Q9UBS9
A0A0N9VY78	Uncharacterized protein	0	59000	66900	125900	0	0	0	0	0
F2PHL3	CAMK/RAD53 protein kinase	0	264000	0	264000	0	0	0	0	0
F2PWW0	WD repeat-containing protein srw1	0	3700000	0	3700000	0	0	0	0	0
F6ZLW6	Protein yippee-like	0	0	0	0	0	0	0	0	#DIV/0!	Q96NS1
F2PI00	Aminopeptidase	0	7130	17800	24930	0	0	0	0	0
F6Y4T6	Sodium channel protein	0	0	0	0	0	0	0	0	#DIV/0!	Q14524
F6YTB2	Cleavage and polyadenylation specificity factor subunit 2	0	23300	0	23300	0	0	0	0	0	Q9P2I0
F7CPT9	AlkB homolog 7	0	7740	0	7740	0	0	0	0	0	Q9BT30
Q0GP12	HSPV074c	0	151000	0	151000	0	0	0	0	0
F6RVG3	Zinc finger protein 596	0	190000	0	190000	0	0	0	0	0	Q8TC21
F6UN00	RNA binding motif protein 28	0	26800	0	26800	0	0	0	0	0	Q9NW13
A0A0N9VF49	Aldehyde dehydrogenase	0	380000	0	380000	0	0	0	0	0
F2PLV6	Uncharacterized protein	0	42900	0	42900	0	0	0	0	0
F2PNE9	C6 finger domain-containing protein	0	75100	0	75100	0	0	0	0	0
A0A0K8TQX4	Uncharacterized protein	0	40800	0	40800	0	0	0	0	0
F2PIT0	Threonyl-tRNA synthetase	0	290000	0	290000	0	0	0	0	0
F2Q529	Arginyl-tRNA synthetase	0	36600	0	36600	0	32000	0	32000	0.874317
F2Q533	Chromosome segregation protein sudA	0	32700	0	32700	0	0	0	0	0
C4B0K3	Mechanosensitive ion channel family protein	0	3580	0	3580	0	0	0	0	0
F6PMU3	Zinc finger protein 134	0	89800	0	89800	0	0	0	0	0	P52741
A0A0N9V7K2	Acyl-CoA synthetase	0	75600	58400	134000	0	0	0	0	0
F2PU93	Pre-60S factor REI1	0	199000	0	199000	0	0	0	0	0
F6RW61	Exonuclease 3'-5' domain containing 3	0	55600	80800	136400	50200	95000	85100	230300	1.68842	Q8N9H8
F2PRC3	Uncharacterized protein	0	202000	0	202000	0	0	0	0	0
F6X5G5	BCAS3, microtubule associated cell migration factor	0	122000	0	122000	0	0	0	0	0	Q9H6U6
F6WQ81	TEK receptor tyrosine kinase	0	34200	0	34200	0	0	0	0	0	Q02763
F7CCP9	Uncharacterized protein	0	12300	0	12300	0	0	0	0	0
A0A0N9VBI1	Pseudouridine synthase	0	43200	0	43200	0	0	0	0	0
F2PR31	YjeF-N domain-containing protein	0	115000	90300	205300	0	0	0	0	0
F7DU64	ATP binding cassette subfamily A member 10	0	104000	0	104000	0	0	0	0	0	Q8WWZ4
A0A0N9VVG7	Uncharacterized protein	0	5210	0	5210	0	0	0	0	0
F2Q577	Uncharacterized protein	0	12100	0	12100	0	0	0	0	0
F6YLG0	Retrotransposon Gag like 4	0	2370	0	2370	0	0	0	0	0	Q6ZR62
C6V4K6	Tyrosine--tRNA ligase	0	131000	0	131000	0	0	0	0	0
F6SJ05	LysM domain containing 1	0	17400	0	17400	0	0	0	0	0	Q96S90
F6YEC3	Dihydrolipoamide acetyltransferase component of pyruvate dehydrogenase complex	0	4090	0	4090	0	0	0	0	0	P11182
A0A0N9W093	Ribonuclease D	0	123000	0	123000	0	0	0	0	0
F6QJN9	Uncharacterized protein	0	13300	0	13300	0	0	0	0	0
A0A0K8TPE7	Putative dnaj-class molecular chaperone	0	111000	0	111000	0	0	0	0	0
F6WJX1	ZFP62 zinc finger protein	0	40700	0	40700	0	0	0	0	0	Q8NB50
A0A0K1P6U9	ABC transporter ATP-binding protein	0	764000	0	764000	0	0	0	0	0
A0A0K8TMA9	WD repeat domain 5	0	281000	1620	282620	0	0	0	0	0
A0A0K8TR23	Putative la rna-binding domain of la-related protein 3	0	137000	0	137000	0	0	0	0	0
F6ZB21	ELAV-like protein	0	20200	0	20200	0	0	0	0	0	P26378
F6UL46	Zinc finger protein 462	0	40400	0	40400	68400	52400	0	120800	2.9901	Q96JM2
F6UMM0	Zinc finger protein 804B	0	86100	0	86100	0	0	0	0	0	A4D1E1
A0A0K8TQG7	Putative lysosomal acid phosphatase (Fragment)	0	42700	0	42700	0	0	0	0	0
F2Q2K7	Uncharacterized protein	0	43700	0	43700	0	0	0	0	0
F2Q5F0	Uncharacterized protein	0	0	0	0	0	0	0	0	#DIV/0!
F6ZPB8	Tetratricopeptide repeat domain 39B	0	20500	0	20500	0	0	0	0	0	Q5VTQ0
F2PQW3	Trans-acting enoyl reductase	0	24900	0	24900	0	0	0	0	0
F7DEG9	Cation-transporting ATPase	0	113000	0	113000	0	0	0	0	0	Q9H7F0
F2PHA0	Nucleolar complex protein 14	0	2120000	0	2120000	0	0	0	0	0
F6SM75	ElaC ribonuclease Z 2	0	50100	0	50100	0	0	0	0	0	Q9BQ52
F7CBX0	Dolichyl-diphosphooligosaccharide--protein glycosyltransferase 48 kDa subunit	0	655000	0	655000	0	0	0	0	0	P39656
F2PND2	GTPase-activating protein GYP1	0	13600	0	13600	0	0	0	0	0
C4AQ85	Thiotemplate mechanism natural product synthetase (Fragment)	0	12800	0	12800	0	0	0	0	0
F6WME7	G protein-coupled receptor 157	0	9640	0	9640	0	0	0	0	0	Q5UAW9
F6WYQ6	Integrator complex subunit 13	0	94300	0	94300	0	0	0	0	0	Q9NVM9
F7B3H1	Procollagen-lysine,2-oxoglutarate 5-dioxygenase 3	0	181000	0	181000	0	0	0	0	0	O60568
A0A0N9W0H7	Potassium transporter KefB	0	26400	0	26400	0	0	0	0	0
F2PJ40	DNA mismatch repair protein msh-2	0	412000	0	412000	0	0	0	0	0
F2Q4Q3	Uncharacterized protein	0	3990	0	3990	0	0	0	0	0
F2PP10	Nonribosomal peptide synthetase	0	31100	0	31100	0	0	0	0	0
C6V5X4	Heme A synthase	0	40200	0	40200	0	0	0	0	0
F6WYD6	Uncharacterized protein	0	14800	0	14800	0	0	0	0	0
F2Q1Q4	Phosphotransferase enzyme family protein	0	29100	0	29100	0	0	0	0	0
F6U888	Neurogenic differentiation factor	0	33800	0	33800	0	0	0	0	0	Q96NK8
F7DH79	Lysine methyltransferase 2B	0	329000	257000	586000	0	0	0	0	0	Q9UMN6
C4ATT6	30S ribosomal protein S15	0	135000	201000	336000	0	0	0	0	0
C4AXF8	Beta-hexosaminidase	0	66700	41000	107700	0	0	0	0	0
F2PQ10	Uncharacterized protein	0	143000	909000	1052000	0	0	0	0	0
F2PQC4	DnaJ domain-containing protein	0	172000	385000	557000	0	0	0	0	0
F6Q1M4	Keratin 35	0	89100	0	89100	0	0	0	0	0	Q92764
F6Z7V4	WD repeat domain 38	0	5510	0	5510	0	0	0	0	0	Q5JTN6
A0A0K8TNM4	Putative snare protein pep12/vam3/syntaxin 7/syntaxin 17 (Fragment)	0	4140000	0	4140000	0	0	0	0	0
F6ZUV9	Acyl-CoA synthetase long chain family member 6	0	39600	0	39600	0	0	0	0	0	Q9UKU0
F7AB11	Uncharacterized protein	0	1590	0	1590	0	0	0	0	0	Q68CQ1
F7C8B7	AT-rich interaction domain 5A	0	14500	119000	133500	0	0	0	0	0	Q03989
F6ZD04	Alpha-1,4 glucan phosphorylase	0	595000	0	595000	0	0	0	0	0	P11216
F2PLX2	Uncharacterized protein	0	304000	0	304000	0	0	0	0	0
F2PW21	ATP-dependent RNA helicase DED1	0	52800	0	52800	0	0	0	0	0
F2PW63	Post-GPI attachment to proteins factor 3	0	38300	0	38300	0	0	0	0	0
F2Q278	Uncharacterized protein	0	57900	0	57900	0	0	0	0	0
F7A9C6	SPG7, paraplegin matrix AAA peptidase subunit	0	3980	0	3980	0	0	0	0	0	Q9UQ90
F2PY16	50S ribosomal protein L17	0	36500	0	36500	0	0	0	0	0
F7D977	Antagonist of mitotic exit network 1 homolog	0	2060000	0	2060000	0	0	0	0	0	Q8IY45
F2PK57	Uncharacterized protein	0	33400	0	33400	0	0	0	0	0
F2Q200	Choline transporter	0	33500	0	33500	0	0	0	0	0
C4ANY3	Glutamate dehydrogenase	0	176000	0	176000	0	0	0	0	0
F6WRE0	Tetratricopeptide repeat domain 9	0	23800	0	23800	0	0	0	0	0	Q92623
F7BRY8	Uncharacterized protein	0	3140000	0	3140000	0	0	0	0	0
A0A0K8TT21	Coatomer subunit beta	0	3300	0	3300	0	0	0	0	0
F7CXP7	Uncharacterized protein	0	946000	0	946000	0	0	0	0	0
A0A0K1P6U8	Uncharacterized protein	0	10000	0	10000	0	0	0	0	0
F6UB63	Uncharacterized protein	0	4450	0	4450	0	0	0	0	0
F6WQX2	Obscurin, cytoskeletal calmodulin and titin-interacting RhoGEF	0	4050000	179000	4229000	0	0	0	0	0	Q5VST9
F7BD62	Coronin	0	609000	0	609000	0	0	0	0	0	P57737
F7BU98	Kinesin-like protein	0	85800	0	85800	0	0	0	0	0	Q2TAC6
A0A0K8TNV9	Putative programmed cell death protein	0	75800	0	75800	0	0	0	0	0
A0A0N9VSL9	Histidine kinase	0	4350000	0	4350000	0	0	0	0	0
F6TT45	Sperm associated antigen 5	0	12100000	0	12100000	39900	0	0	39900	0.00329752	Q96R06
F6UNR3	Eukaryotic translation elongation factor 1 delta	0	11300	0	11300	0	0	0	0	0
F6W504	ADAM metallopeptidase with thrombospondin type 1 motif 16	0	43100	0	43100	0	0	0	0	0	Q8TE57
F7AVK9	Transmembrane protein 43	0	3140	0	3140	0	0	0	0	0	Q9BTV4
F7DZZ0	Mitogen-activated protein kinase 8 interacting protein 1	0	637000	0	637000	0	0	0	0	0	Q9UQF2
K9KCM4	Ankyrin repeat domain-containing protein 32-like protein (Fragment)	0	48900	0	48900	0	0	0	0	0
F7DE18	Coiled-coil domain containing 80	0	141000	432000	573000	0	0	0	0	0	Q76M96
C4ATI9	Threonyl and alanyl tRNA synthetase domain protein	0	19400	0	19400	0	0	0	0	0
F2PGD7	Protein kinase subdomain-containing protein	0	10000000	0	10000000	0	0	0	0	0
F2PRM5	Asparaginase	0	28100	0	28100	0	0	0	0	0
F2Q1G1	AT DNA binding protein	0	33700	0	33700	0	0	0	0	0
F6PQI1	Uncharacterized protein	0	83200	0	83200	0	0	0	0	0
C4APP6	Uncharacterized protein	0	21600	0	21600	0	0	0	0	0
A0A0N9W1T3	Nucleoside-diphosphate sugar epimerase	0	73800	0	73800	0	0	0	0	0
F2PWA1	Uncharacterized protein	0	823000	0	823000	0	0	0	0	0
F6PIG4	Ring finger protein 207	0	81600	720000	801600	0	0	0	0	0	Q6ZRF8
F6WDM0	Gem nuclear organelle associated protein 5	0	20100	0	20100	0	0	0	0	0	Q8TEQ6
F7CRP5	Rho GTPase activating protein 31	0	7990	0	7990	0	0	0	0	0	Q2M1Z3
A0A0N9VFW6	CoA-transferase	0	2270	0	2270	0	0	0	0	0
F6VW46	Sortilin related VPS10 domain containing receptor 3	0	120000	0	120000	0	0	0	0	0	Q9UPU3
F6YXU3	Otolin 1	0	3490	0	3490	0	0	0	0	0	A6NHN0
F6UWK2	ADCYAP receptor type I	0	149000	0	149000	0	0	0	0	0	P41586
F6YD94	ATPase family, AAA domain containing 2	0	91300	0	91300	0	0	0	0	0	Q6PL18
F2PPH6	RNA binding effector protein Scp160	0	30000	0	30000	0	0	0	0	0
F7AUH7	Coiled-coil domain containing 187	0	15000	0	15000	0	0	0	0	0
F6Z7X1	Uncharacterized protein	0	1290000	0	1290000	0	0	0	0	0	Q6ZMV7
F6ZZ41	Solute carrier family 22 member 23	0	9790	0	9790	0	0	0	0	0	A1A5C7
C4APB2	Putative outer membrane porin	0	64000	0	64000	0	0	0	0	0
F7BB45	High density lipoprotein binding protein	0	11200	0	11200	0	0	0	0	0	Q00341
F7C1U5	TWIST neighbor	0	310000	0	310000	0	0	0	0	0	Q3B726
F7AJR0	Zinc and ring finger 3	0	13400	0	13400	0	0	0	0	0	Q9ULT6
F6PVL4	Uncharacterized protein	0	45900	0	45900	0	0	0	0	0	A6NNM3
F6XN85	Coiled-coil domain containing 173	0	9470	0	9470	0	0	0	0	0	Q0VFZ6
P28955	Large tegument protein deneddylase	0	276000	0	276000	0	0	0	0	0
F2Q0W1	LPS glycosyltransferase	0	16600	0	16600	0	0	0	0	0
A0A0K1P6H7	6-phospho-beta-glucosidase	0	71000	0	71000	0	0	0	0	0
C4AZ13	Acyltransferase family protein	0	33000	0	33000	0	0	0	0	0
F2PYX6	Uncharacterized protein	0	14500	0	14500	0	0	0	0	0
F7D804	Kinase D interacting substrate 220	0	20700	0	20700	0	0	0	0	0	Q9ULH0
C4ARU3	Ribose 5-phosphate isomerase B	0	12600	0	12600	0	0	0	0	0
F2PKS1	Oxidoreductase	0	90000	0	90000	0	0	0	0	0
F6SAV5	Tubulin alpha chain	0	8590000	0	8590000	0	0	0	0	0
F6UUU2	Utrophin	0	115000	0	115000	0	0	0	0	0	P46939
A0A0K8TNJ9	Putative rna-dependent dna polymerase (Fragment)	0	370000	0	370000	0	0	0	0	0
C4APY4	Acetyltransferase, GNAT family	0	6900	0	6900	0	0	0	0	0
F2PKB1	Uncharacterized protein	0	25400	52100	77500	0	0	0	0	0
F2PN80	C2H2 zinc finger protein	0	27900	0	27900	0	0	0	0	0
F2PXP1	MFS transporter	0	73900	0	73900	0	0	0	0	0
F2PX55	tRNA-splicing endonuclease	0	5440	0	5440	0	0	0	0	0
F6V5U4	Olfactory receptor	0	8380	0	8380	0	0	0	0	0	Q9GZK3
C4ASR3	Phage portal protein, pbsx family	0	3890	0	3890	0	0	0	0	0
F7B274	FA complementation group M	0	18200	0	18200	0	21200	0	21200	1.16484	Q8IYD8
F6Q8S9	MutY DNA glycosylase	0	53400	0	53400	0	0	0	0	0	Q9UIF7
F6Z344	DNA ligase	0	73900	0	73900	0	0	0	0	0	P49916
A0A0K1P6C2	DEAD/DEAH family helicase	0	198000	35600	233600	0	0	0	0	0
A0A0K8TR60	Putative endonuclease/reverse transcriptase (Fragment)	0	19900	0	19900	0	0	0	0	0
F6X550	Dedicator of cytokinesis 5	0	219000	0	219000	50700	0	0	50700	0.231507	Q9H7D0
F7BZ33	tRNA pseudouridine synthase	0	193000	0	193000	0	0	0	0	0	Q9BZE2
A0A0K8TN07	Putative gypsy retrovirus-related pol polyprotein (Fragment)	0	76400	0	76400	0	0	0	0	0
F6TQ05	Epsin 1	0	18000	0	18000	0	0	0	0	0	Q9Y6I3
F6XWJ6	RUN and FYVE domain containing 1	0	4220000	0	4220000	0	0	0	0	0	Q96T51
F7CGZ5	Uncharacterized protein	0	35100	0	35100	0	32600	0	32600	0.928775
F2PQM3	Uncharacterized protein	0	77300	0	77300	0	0	0	0	0
F6T144	Kelch like family member 21	0	145000	0	145000	0	0	0	0	0	Q9UJP4
F7DHA6	ADP ribosylation factor like GTPase 14	0	27000	0	27000	0	0	0	0	0	Q8N4G2
C4ANY1	Transposase	0	33700	0	33700	0	0	0	0	0
F6QIT1	GRAM domain containing 1C	0	202000	0	202000	0	0	0	0	0	Q8IYS0
C4AVN3	UDP-3-O-acylglucosamine N-acyltransferase	0	323000	231000	554000	0	0	0	0	0
F2PGQ4	Adenosine deaminase	0	248000	0	248000	0	0	0	0	0
F2Q3T1	DNA damage response protein RcaA	0	7420	0	7420	0	0	0	0	0
F6XSZ1	Yip1 domain family member 3	0	25600	0	25600	0	0	0	0	0	Q9GZM5
F6T1N3	Family with sequence similarity 83 member D	0	549	0	549	0	0	0	0	0	Q9H4H8
F6XFI2	Polypeptide N-acetylgalactosaminyltransferase	0	634000	0	634000	0	0	0	0	0	Q9HCQ5
H9GZW2	Uncharacterized protein	0	58000	0	58000	0	0	0	0	0
F2PJH8	Zinc knuckle domain-containing protein	0	114000	0	114000	0	0	0	0	0
F7ADD3	Lysyl oxidase like 4	0	63900	0	63900	0	0	0	0	0	Q96JB6
F7DDE9	Glutaredoxin-like protein	0	14200	0	14200	0	0	0	0	0
F7DJN1	RB transcriptional corepressor like 2	0	9270	0	9270	0	0	0	0	0	Q08999
C4AS37	AcrB/AcrD/AcrF family protein	0	244000	0	244000	0	0	0	0	0
C4B1H6	Uncharacterized protein	0	30300	0	30300	0	0	0	0	0
F6Z3T6	Serine/threonine-protein kinase mTOR	0	7350000	0	7350000	0	0	0	0	0	P42345
F6XC71	Abhydrolase domain containing 4	0	45100	0	45100	0	0	0	0	0	Q8TB40
F6Z272	Four and a half LIM domains 2	0	0	0	0	0	0	0	0	#DIV/0!	Q14192
F2Q0M6	Bromodomain associated domain-containing protein	0	354000	0	354000	0	0	0	0	0
A0A0K1P663	Uncharacterized protein	0	89700	0	89700	0	0	0	0	0
A0A0N9W2Q6	Uncharacterized protein	0	15500	0	15500	0	0	0	0	0
F2PJN1	Tyrosyl-DNA phosphodiesterase	0	240000	0	240000	0	0	0	0	0
F6Q3H1	Ras responsive element binding protein 1	0	345000	0	345000	0	0	0	0	0	Q92766
F6T5M8	Solute carrier family 39 member 1	0	533000	0	533000	0	0	0	0	0	Q9NY26
F6XUQ9	Rho-associated protein kinase	0	39100	0	39100	0	0	0	0	0	Q13464
F2PVH6	C6 transcription factor	0	43000	0	43000	0	0	0	0	0
F6Q3U8	Uncharacterized protein	0	275000	0	275000	0	0	0	0	0	Q15392
F6XM13	Apolipoprotein D	0	14800	0	14800	0	0	0	0	0	P05090
F6W3E4	SKI family transcriptional corepressor 1	0	10800	0	10800	0	0	0	0	0	P84550
F2Q445	Uncharacterized protein	0	52000	0	52000	0	0	0	0	0
F7BV41	ADAM metallopeptidase domain 17	0	76400	0	76400	0	0	0	0	0	P78536
A0A0K8TR54	Putative 60s ribosomal protein l6	0	165000	36600	201600	0	0	0	0	0
F2PL48	DNA-directed RNA polymerase 8 kDa subunit protein	0	13600	0	13600	0	0	0	0	0
F2PPB5	Uncharacterized protein	0	13800	0	13800	0	0	0	0	0
F6ZCB3	Zinc finger protein 217	0	3720	0	3720	0	0	0	0	0	O75362
F7C896	Chromosome 2 C1orf94 homolog	0	0	0	0	0	0	0	0	#DIV/0!	Q6P1W5
F6TR73	Scm polycomb group protein homolog 1	0	74200	468000	542200	0	0	0	0	0	Q96GD3
C6V5E7	Oxidoreductase, FAD-binding domain protein	0	22700	0	22700	0	0	0	0	0
F6VM50	Cullin 4A	0	6050	0	6050	0	0	0	0	0	Q13619
F6ZD18	C-C motif chemokine	0	20800	0	20800	0	0	0	0	0	Q9Y258
C4AXC9	Ribonuclease E	0	11800	0	11800	0	0	0	0	0
F7BV01	Prolyl 4-hydroxylase subunit alpha 3	0	24600	0	24600	0	0	0	0	0	Q7Z4N8
C4AYR7	Putative membrane protein	0	2050000	0	2050000	0	0	0	0	0
F2Q4Q4	Zn cluster transcription factor Rds2	0	39400	0	39400	0	0	0	0	0
F6Y9E7	Uncharacterized protein	0	39200	0	39200	0	0	0	0	0
F6SW50	Uncharacterized protein	0	65700	0	65700	0	0	0	0	0
F2PHK1	General amino-acid permease GAP1	0	18400	0	18400	0	0	0	0	0
F6SH66	RB1 inducible coiled-coil 1	0	54600	0	54600	0	0	0	0	0	Q8TDY2
F6W7P9	Leucine rich repeats and immunoglobulin like domains 3	0	12600	0	12600	0	0	0	0	0	Q6UXM1
F7BI50	StAR related lipid transfer domain containing 13	0	7420	0	7420	0	0	0	0	0	Q9Y3M8
F7CKX3	Serine/threonine-protein kinase VRK1-like protein	0	15000	6590	21590	0	0	0	0	0	Q99986
F7DZS7	Transmembrane channel-like protein	0	42600	0	42600	0	0	0	0	0	Q7Z403
F2PWT8	Uncharacterized protein	0	87800	0	87800	0	0	0	0	0
F6RV33	Ubiquilin 4	0	12800	0	12800	0	0	0	0	0	Q9NRR5
A0A0K8TQ95	RAB7A, member RAS oncogene family	0	1470000	0	1470000	0	0	0	0	0
C4AYJ9	Autoinducer-binding transcriptional regulator, LuxR family	0	18500	0	18500	0	0	0	0	0
F2PTM4	Uncharacterized protein	0	32100	0	32100	0	0	0	0	0
F6R4H9	Mitochondrial ribosomal protein L17	0	79400	0	79400	0	0	0	0	0	Q9NRX2
F6WEI6	Cadherin 15	0	72100	0	72100	0	0	0	0	0	P55291
F6SZ51	Selenoprotein S	0	2460	0	2460	0	0	0	0	0	Q9BQE4
F6T0L7	Human immunodeficiency virus type I enhancer binding protein 1	0	34500	53600	88100	0	0	0	0	0	P15822
C4AVN1	Acyl-[acyl-carrier-protein]--UDP-N-acetylglucosamine O-acyltransferase	0	23500	0	23500	0	0	0	0	0
F2PHE2	Phenol 2-monooxygenase	0	12400	0	12400	0	0	0	0	0
F6PH71	Ankyrin repeat domain 52	0	25800	45200	71000	0	0	0	0	0	Q8NB46
F7DC59	GRB2 associated binding protein 2	0	363000	0	363000	0	0	0	0	0	Q9UQC2
A0A0K8TQZ8	Putative serine/arginine-rich splicing factor 4 (Fragment)	0	14300	0	14300	0	0	0	0	0
A0A0N9VMJ1	LPS export ABC transporter permease LptF	0	7110	0	7110	0	0	0	0	0
F6XNG7	FLYWCH-type zinc finger 1	0	8720	0	8720	0	0	0	0	0	Q4VC44
F6UQT2	SIX homeobox 6	0	9630	0	9630	0	0	0	0	0	O95475
F6VXJ8	Chloride voltage-gated channel 6	0	0	0	0	0	0	0	0	#DIV/0!	P51797
A0A0K1P6L6	ABC-type transport system ATP-binding protein	0	1020	0	1020	0	0	0	0	0
C4AMJ5	Endonuclease III	0	466000	0	466000	0	0	0	0	0
C4ATT8	Uncharacterized protein	0	2180	0	2180	0	8150	0	8150	3.73853
A0A0A7RSE7	DNA-binding protein	0	139000	0	139000	0	0	0	0	0
A0A0K8TLM8	Putative ypt/rab-specific gtpase-activating protein gyp6 (Fragment)	0	11800	0	11800	0	0	0	0	0
F2PHW0	Uncharacterized protein	0	26800	0	26800	0	0	0	0	0
F7A2B0	Immunoglobulin like domain containing receptor 1	0	14800	0	14800	0	0	0	0	0	Q86SU0
C4ASH7	Carbamate kinase	0	41300	0	41300	0	0	0	0	0
F2PGR3	Pre-mRNA splicing helicase	0	166000	0	166000	0	0	0	0	0
F2PMI4	SOK1	0	84200	0	84200	0	0	0	0	0
F6VM23	Poly(A) binding protein interacting protein 1	0	8420	0	8420	0	0	0	0	0	Q9H074
F7DBJ2	Adenosine deaminase, RNA specific B1	0	64300	0	64300	0	0	0	0	0	P78563
F7E402	GEN1, Holliday junction 5' flap endonuclease	0	1060000	0	1060000	0	0	0	0	0	Q17RS7
F6WLY6	Cullin 4B	0	162000	0	162000	0	0	0	0	0	Q13620
F6YHA4	Ubiquitin specific peptidase 19	0	101000	235000	336000	0	0	0	0	0	O94966
C4ARB3	Epoxyqueuosine reductase	0	141000	0	141000	0	0	0	0	0
F6Z5F4	Zinc finger protein 556	0	31600	0	31600	0	0	0	0	0	Q9HAH1
F7DNR6	Zinc finger protein 532	0	19400	0	19400	0	0	0	0	0	Q9HCE3
C4AQC0	Uncharacterized protein	0	554	0	554	0	0	0	0	0
C4ARR7	Transporter, solute:sodium symporter	0	65100	0	65100	0	0	0	0	0
A0A0K8TMK5	Putative transporter abc superfamily	0	963000	0	963000	0	0	0	0	0
F2PGX2	Transcription initiation factor TFIId 127kD subunit	0	90000	67500	157500	0	0	0	0	0
F6PZN4	DNA-binding protein SATB	0	271000	0	271000	0	0	0	0	0	Q9UPW6
F6QUD4	WAS protein family member 2	0	7840	0	7840	0	0	0	0	0	Q9Y6W5
A0A0N9W1Y8	Ribosome-binding factor A	0	31100	0	31100	0	0	0	0	0
C6V5Y1	Type IV secretion system protein VirB4	0	1440000	0	1440000	0	0	0	0	0
F7BCB0	OCA2 melanosomal transmembrane protein	0	16500	0	16500	0	0	0	0	0	Q04671
F7DZ76	CD274 molecule	0	35300	0	35300	0	0	0	0	0	Q9NZQ7
C4ARK1	Formate dehydrogenase, NAD-dependent, beta subunit	0	2770	0	2770	0	0	0	0	0
F6UXH0	Inosine-5'-monophosphate dehydrogenase	0	681000	0	681000	0	0	0	0	0
F7B1V5	GTPase, IMAP family member 8	0	190000	246000	436000	0	0	0	0	0	Q8ND71
C4AUE7	Transcriptional regulator, LuxR family	0	83300	0	83300	0	0	0	0	0
F6SIW7	Uncharacterized protein	0	65700	0	65700	0	0	0	0	0
F7ANC9	Tubulin alpha chain	0	0	14900000	14900000	0	0	0	0	0
F6R2F9	Spermatogenesis associated 18	0	0	66700	66700	103000	124000	117000	344000	5.15742	Q8TC71
F7BRZ8	Uncharacterized protein	0	0	85400	85400	97100	311000	178000	586100	6.863	O60309
F6WSB4	Uncharacterized protein	0	0	3730000	3730000	0	0	0	0	0	P15918
K9KAG0	Retinoblastoma-binding protein 6-like protein (Fragment)	0	0	271000	271000	0	0	0	0	0
A0A0N9VQJ3	Uncharacterized protein	0	0	414000	414000	0	0	0	0	0
F7D7T6	Heat shock protein family A (Hsp70) member 1 like	0	0	27200	27200	268000	95000	485000	848000	31.1765	P34931
A0A0K8TPE1	Putative nadh-ubiquinone oxidoreductase ndufs3/30 kDa subunit (Fragment)	0	0	61200	61200	0	0	0	0	0
F7DJJ4	Phospholipid phosphatase related 3	0	0	449000	449000	0	0	0	0	0	Q6T4P5
F7CPG5	Protein-tyrosine-phosphatase	0	0	355000	355000	0	0	0	0	0	P28827
F6X3M3	Arachidonate 12-lipoxygenase, 12S type	0	0	41800	41800	0	87800	0	87800	2.10048	P18054
F6YMU8	HECT domain E3 ubiquitin protein ligase 1	0	0	3110000	3110000	0	0	0	0	0
F6RS58	Sodium channel protein	0	0	534000	534000	0	0	0	0	0	P35498
F6QS70	Uncharacterized protein	0	0	1810000	1810000	0	0	0	0	0
F2Q5L5	C2H2 finger domain-containing protein	0	0	55000	55000	0	0	0	0	0
F7C730	Prostate tumor overexpressed 1	0	0	74800	74800	0	0	0	0	0	Q86YD1
F6XV19	Parvin beta	0	0	2550000	2550000	0	0	0	0	0	Q9HBI1
C4AS42	Transcriptional regulator, LysR family	0	0	10200000	10200000	0	0	0	0	0
F7BFE6	Beta-defensin	0	0	225000	225000	101000	136000	121000	358000	1.59111	Q9BYW3
F7BCB6	Histone acetyltransferase	0	0	399000	399000	0	0	0	0	0	Q92794
A0A0N9W564	Dihydroorotate dehydrogenase (quinone)	0	0	50800	50800	0	0	0	0	0
F2Q2S3	Leucyl-tRNA synthetase	0	0	687000	687000	0	0	0	0	0
F2PI25	Uncharacterized protein	0	0	736000	736000	0	0	0	0	0
F6Z4J4	Rab GDP dissociation inhibitor	0	0	45200	45200	25400	0	0	25400	0.561947
F6ZI35	Uncharacterized protein	0	0	0	0	0	0	0	0	#DIV/0!
F7C9T8	Uncharacterized protein	0	0	441000	441000	0	0	0	0	0
F6TI23	Uncharacterized protein	0	0	37900	37900	42500	51600	27100	121200	3.19789	Q5JX69
F6ZBH0	Signal transducer and activator of transcription	0	0	0	0	0	0	0	0	#DIV/0!	P42224
H9CX06	Large structural protein	0	0	345000	345000	0	0	0	0	0
F7C7H1	Fibronectin type III domain containing 1	0	0	13700000	13700000	0	0	0	0	0	Q4ZHG4
F6QGV2	FRAS1 related extracellular matrix 3	0	0	49700	49700	0	0	0	0	0	P0C091
F6WJE4	Myosin IXA	0	0	312000	312000	0	0	0	0	0	B2RTY4
C4ASI5	Penicillin amidase	0	0	90100	90100	0	0	0	0	0
A0A0K8TTC9	Putative nifu-like domain-containing-containing protein	0	0	147000	147000	0	0	0	0	0
F7CIR4	Tetratricopeptide repeat and ankyrin repeat containing 1	0	0	147000	147000	0	0	0	0	0	O15050
F6RGU5	Centrosomal protein 250	0	0	10100	10100	0	0	0	0	0	Q9BV73
C4B346	Radical SAM domain protein	0	0	1060000	1060000	0	0	0	0	0
F6RYQ4	BCL2 associated athanogene 2	0	0	115000	115000	0	0	0	0	0	O95816
F2PV89	Dynamin	0	0	687000	687000	0	0	0	0	0
F2PRV4	Vacuolar ATP synthase catalytic subunit A	0	0	28000	28000	0	0	13600	13600	0.485714
F7A508	Uncharacterized protein	0	0	1700000	1700000	0	0	0	0	0
F6U1P4	Nebulin	0	0	73600	73600	23700	0	0	23700	0.322011	P20929
A0A0K8TMG5	Putative ppargamma constitutive coactivator 1	0	0	118000	118000	0	0	0	0	0
F2PRC7	C6 transcription factor	0	0	42900	42900	0	0	0	0	0
F7A4S0	Zinc finger CCCH-type containing 7A	0	0	128000	128000	0	0	0	0	0	Q8IWR0
A0A0K8TTK0	Putative vesicle-fusing atpase 1	0	0	6020	6020	0	0	0	0	0
F7B888	Receptor tyrosine kinase like orphan receptor 2	0	0	221000	221000	0	0	0	0	0	Q01974
F2PTC7	Uncharacterized protein	0	0	4770000	4770000	0	0	0	0	0
C4B0U6	Copper-transporting P-type ATPase	0	0	366000	366000	0	0	0	0	0
F6PKM7	Protein inhibitor of activated STAT 2	0	0	203000	203000	0	0	0	0	0	O75928
F7D3Q5	Lysine demethylase 1B	0	0	9210	9210	0	0	0	0	0	Q8NB78
F6VXM3	Interferon stimulated exonuclease gene 20 like 2	0	0	84200	84200	0	0	0	0	0	Q9H9L3
A0A0N9VPJ2	Ureidoglycolate lyase	0	0	32300	32300	0	0	0	0	0
F8U683	Outer capsid protein VP4	0	0	216000	216000	0	0	0	0	0
F6ZM36	Colony stimulating factor 3 receptor	0	0	2040000	2040000	0	0	0	0	0	Q99062
F7AVQ9	Phosphatidylinositol-3,4,5-trisphosphate dependent Rac exchange factor 2	0	0	21500	21500	0	0	0	0	0
F2Q5N4	NADPH oxidase regulator NoxR	0	0	245000	245000	0	0	0	0	0
A0A0K8TKV6	Putative calmodulin-binding protein (Fragment)	0	0	181000	181000	0	0	0	0	0
F2Q0R9	Uncharacterized protein	0	0	130000	130000	0	0	0	0	0
F2PKF5	Uncharacterized protein	0	0	1810000	1810000	0	0	0	0	0
C4B3N7	Multi-domain beta keto-acyl synthase	0	0	33800	33800	0	0	0	0	0
A0A0K1P835	Uncharacterized protein	0	0	57000	57000	0	0	0	0	0
F6QUW8	Poly(A) polymerase gamma	0	0	2130000	2130000	0	0	0	0	0	Q9BWT3
F7B7L7	Ubiquitin specific peptidase 7	0	0	905000	905000	0	0	0	0	0	Q93009
A0A0A7RT07	Distal tail protein	0	0	55000	55000	0	0	0	0	0
A0A0K8TMD8	Solute carrier family 25 member 4	0	0	77300	77300	0	0	0	0	0
F2PK51	Chloride channel protein	0	0	144000	144000	0	0	0	0	0
F6SFW7	Uncharacterized protein	0	0	36400	36400	0	0	0	0	0
F2PLR3	AAA-type ATPase	0	0	47800	47800	0	0	0	0	0
F6QDE9	Sodium/potassium-transporting ATPase subunit alpha	0	0	32500	32500	0	0	0	0	0	P50993
A0A0K8TNE0	Putative chaperonin	0	0	710000	710000	0	0	0	0	0
F7B7U6	NFKB repressing factor	0	0	125000	125000	0	0	0	0	0	O15226
F6WF34	E1A binding protein p400	0	0	2530	2530	0	288	0	288	0.113834	Q96L91
C4AVD1	Uncharacterized protein	0	0	135000	135000	0	0	0	0	0
F7BVW4	Gephyrin	0	0	142000	142000	0	0	0	0	0	Q9NQX3
F6W1D4	Cysteine and serine rich nuclear protein 3	0	0	3870000	3870000	0	0	0	0	0	Q8WYN3
F7CUZ8	Uncharacterized protein	0	0	639	639	0	0	0	0	0
F2PYR0	Alpha-aminoadypil-cysteinyl-valine synthetase	0	0	65600	65600	0	0	0	0	0
Q66634	Gene 31 protein	0	0	24600	24600	0	0	0	0	0
F2PZ88	Atypical/ABC1/ABC1-C protein kinase	0	0	31800	31800	0	0	0	0	0
F6Z0M0	Uncharacterized protein	0	0	19000	19000	0	0	0	0	0	Q9H930
A0A2S1P8K3	Nonstructural polyprotein	0	0	157000	157000	0	0	0	0	0
F2PPZ2	Succinate--CoA ligase [ADP-forming] subunit alpha, mitochondrial	0	0	2130000	2130000	0	0	0	0	0
F6W2J1	Solute carrier organic anion transporter family member	0	0	7050000	7050000	0	0	0	0	0	Q9H2Y9
F6QY78	SMU1, DNA replication regulator and spliceosomal factor	0	0	640000	640000	0	0	0	0	0	Q2TAY7
H2EHV3	RNA-directed RNA polymerase	0	0	8370	8370	0	0	0	0	0
A0A0K8TQ44	Heat shock cognate 71 kDa protein	0	0	98600	98600	0	36600	517000	553600	5.6146
F6XJD0	Tyrosine-protein kinase receptor	0	0	50600	50600	0	0	0	0	0	P08922
F6W292	Uncharacterized protein	0	0	130000	130000	0	0	0	0	0
A0A0N9W3R5	Uncharacterized protein	0	0	35800	35800	0	0	0	0	0
F2PHN6	Methylthioribose-1-phosphate isomerase	0	0	2130000	2130000	0	0	0	0	0
F2PIM9	Uncharacterized protein (Fragment)	0	0	13900	13900	0	0	0	0	0
F6ZH33	Mannose receptor C-type 1	0	0	268000	268000	0	0	0	0	0	P22897
F7CIY4	Zinc finger protein 32	0	0	0	0	0	0	0	0	#DIV/0!	P17041
F2PHE4	DDHD domain-containing protein	0	0	173000	173000	0	361000	0	361000	2.08671
F6VWD9	WD repeat domain 66	0	0	26200	26200	0	0	0	0	0	Q8TBY9
F6URA0	SIN3 transcription regulator family member B	0	0	242000	242000	0	0	0	0	0	O75182
F7DXU3	DNA polymerase	0	0	1280000	1280000	0	0	0	0	0	P28340
C6V4G3	Iron-sulfur cluster assembly accessory protein	0	0	486000	486000	0	0	0	0	0
F7CBA8	Uncharacterized protein	0	0	11300	11300	0	0	0	0	0
C4AUH9	Alpha amylase family protein (Fragment)	0	0	102000	102000	0	0	0	0	0
F2PUY7	tRNA dimethylallyltransferase	0	0	34700	34700	0	0	0	0	0
F7AFA7	Nuclear receptor coactivator 6	0	0	8380	8380	0	0	0	0	0	Q14686
F6X2R0	Molybdenum cofactor synthesis 1	0	0	7030	7030	0	0	0	0	0	Q9NZB8
F2Q3K5	Leucine Rich Repeat domain-containing protein	0	0	67300	67300	0	0	0	0	0
F7BE10	Integrin subunit alpha 7	0	0	29300	29300	0	0	0	0	0	Q13683
C6V5R9	Propionyl-CoA carboxylase beta chain	0	0	1260000	1260000	0	0	0	0	0
O39287	Cytoplasmic envelopment protein 2	0	0	38300	38300	0	0	0	0	0
F2PXD0	Uncharacterized protein	0	0	323000	323000	0	0	0	0	0
F7AFG6	FAT atypical cadherin 1	0	0	46200	46200	0	0	0	0	0	Q14517
F6Y603	Major facilitator superfamily domain containing 4B	0	0	38000	38000	0	0	0	0	0	Q5TF39
F2PWW4	Uncharacterized protein	0	0	30100	30100	0	0	0	0	0
H9GZX2	ATP synthase F1 subunit delta	0	0	25400	25400	48900	28900	0	77800	3.06299	P30049
F8U689	NSP4	0	0	13600	13600	0	0	0	0	0
A0A0K8TKE8	Putative rhythmically (Fragment)	0	0	1170000	1170000	0	0	0	0	0
F7DM11	Phospholipid phosphatase related 1	0	0	447000	447000	0	0	0	0	0	Q8TBJ4
C4AU81	3-oxoadipate CoA-transferase, A subunit	0	0	4160000	4160000	0	0	0	0	0
Q66621	Gene 18 protein	0	0	35800	35800	0	0	0	0	0
F6SMX5	Dynein axonemal heavy chain 9	0	0	14200	14200	0	0	0	0	0	Q9NYC9
F2PI30	Nuclear protein localization protein 4	0	0	552000	552000	0	0	0	0	0
F6TRB0	Uncharacterized protein	0	0	175000	175000	0	0	0	0	0
F2PTD3	Uncharacterized protein	0	0	1170000	1170000	0	0	0	0	0
F6QD36	Protein phosphatase 1 regulatory subunit 37	0	0	36100	36100	0	39200	95500	134700	3.7313	O75864
F2PJS4	NAD dehydrogenase	0	0	12400	12400	15600	0	0	15600	1.25806
F2PXG1	Uncharacterized protein	0	0	885000	885000	0	0	0	0	0
F6XK12	Serine hydroxymethyltransferase	0	0	87100	87100	0	0	0	0	0	P34897
F6SU53	Uncharacterized protein	0	0	26000	26000	0	0	0	0	0	Q76LX8
Q2VC93	Polymerase basic protein 2	0	0	122000	122000	0	0	0	0	0
F7BB52	PIN2 (TERF1) interacting telomerase inhibitor 1	0	0	163000	163000	0	0	0	0	0	Q96BK5
F2PVR5	Uncharacterized protein	0	0	1260000	1260000	0	0	0	0	0
F6XPF7	Pyridoxal phosphatase	0	0	17900	17900	0	0	0	0	0	Q96GD0
P36328	Non-structural polyprotein	0	0	59400	59400	0	0	0	0	0
F7AHX5	Sidekick cell adhesion molecule 1	0	0	3070	3070	0	0	0	0	0	Q7Z5N4
F6WLI6	Uncharacterized protein	0	0	47100	47100	61600	0	0	61600	1.30786	P48047
F7BY43	Uncharacterized protein	0	0	9220	9220	0	0	0	0	0
C4B2E9	Transcriptional regulatory protein RstA	0	0	30200	30200	0	0	0	0	0
F6XRN7	Neurofibromin 1	0	0	1110	1110	0	0	0	0	0	P21359
F6Q2H5	Kruppel like factor 4	0	0	40700	40700	0	0	0	0	0	O43474
F6TLV1	BRCA2, DNA repair associated	0	0	41100	41100	0	0	0	0	0	P51587
F2PVK5	ATP-dependent RNA helicase ROK1	0	0	100000	100000	0	0	0	0	0
F2PSR4	ImpB/mucB/samB family protein	0	0	44600	44600	0	0	0	0	0
A0A0N7GXQ6	Uncharacterized protein	0	0	3300	3300	0	0	0	0	0
F2Q1P2	Glutamate carboxypeptidase	0	0	33000	33000	0	0	0	0	0
F6TPF4	Interleukin 22 receptor subunit alpha 1	0	0	122000	122000	0	0	0	0	0	Q8N6P7
F2PIP4	Leucine rich repeat protein	0	0	8300	8300	0	0	0	0	0
F6R2I7	GCN1, eIF2 alpha kinase activator homolog	0	0	22200	22200	0	0	0	0	0	Q92616
F7CHI2	Alpha-1,6-mannosylglycoprotein 6-beta-N-acetylglucosaminyltransferase	0	0	466000	466000	0	0	0	0	0	Q09328
A0A0N9V9Z9	Uncharacterized protein	0	0	154000	154000	0	0	0	0	0
F2PQA0	Uncharacterized protein	0	0	78600	78600	119000	0	0	119000	1.51399
F6RWB8	Ribosomal protein S6 kinase	0	0	48600	48600	0	0	0	0	0	Q15418
F6SF39	WAPL cohesin release factor	0	0	5050	5050	0	0	0	0	0	Q7Z5K2
F2Q3Y5	JmjC domain-containing protein	0	0	612000	612000	0	0	0	0	0
C4ANH6	Feruloyl-CoA synthetase	0	0	105000	105000	0	0	0	0	0
C4ARK6	TPR domain protein	0	0	3230	3230	0	0	0	0	0
F6Y3R8	Lysine demethylase 7A	0	0	18100	18100	0	0	0	0	0	Q6ZMT4
F2PS99	Chromodomain helicase hrp3	0	0	161000	161000	0	0	0	0	0
F6VEW2	B double prime 1, subunit of RNA polymerase III transcription initiation factor IIIB	0	0	40600	40600	0	0	0	0	0
F6VIZ0	Uncharacterized protein	0	0	50000	50000	0	0	0	0	0	Q99102
C6V5T6	Ribose-phosphate pyrophosphokinase	0	0	25900	25900	0	0	0	0	0
F7E336	Cytochrome P450 family 1 subfamily B member 1	0	0	27200	27200	0	0	0	0	0	Q16678
F2PZ03	Dicarboxylic amino acid permease	0	0	52500	52500	0	0	0	0	0
A0A0K8TTB7	Putative methyltransferase (Fragment)	0	0	101000	101000	0	0	0	0	0
A0A0K8TN04	Putative vesicle coat complex copi beta' subunit (Fragment)	0	0	1840	1840	0	0	0	0	0
F6S217	Component of oligomeric golgi complex 5	0	0	42200	42200	0	0	0	0	0	Q9UP83
F6UT65	Integrin subunit alpha V	0	0	284000	284000	0	0	0	0	0
C4AVV4	Type III DNA modification methyltransferase	0	0	32500	32500	0	0	0	0	0
F7ANG7	Glycosyltransferase like domain containing 1	0	0	282000	282000	0	0	0	0	0	Q4AE62
F6RVR1	Keratocan	0	0	59600	59600	0	0	0	0	0	O60938
C4AT74	Glutathione S-transferase	0	0	35700	35700	0	0	0	0	0
F2PY66	EF hand domain-containing protein	0	0	10100	10100	0	0	0	0	0
I6LAA0	Alpha3A chain laminin (Fragment)	0	0	0	0	0	0	0	0	#DIV/0!
F6X267	Myosin heavy chain 7B	0	0	2600000	2600000	0	0	0	0	0	A7E2Y1
A0A0K8TNT2	Putative inositol-145-triphosphate 5-phosphatase synaptojanin inp51/inp52/inp53 family (Fragment)	0	0	37100	37100	0	0	0	0	0
F2PYH3	Uncharacterized protein	0	0	191000	191000	0	0	0	0	0
A0A0K1P6X7	Uncharacterized protein	0	0	49600	49600	0	0	0	0	0
A0A0K1P4V5	Ribonuclease R	0	0	53900	53900	0	0	0	0	0
F6T8Y6	Neutrophil cytosolic factor 2	0	0	52200	52200	0	0	0	0	0	P19878
A0A0K1P5W4	Thioredoxin reductase	0	0	1190	1190	0	0	0	0	0
F7E408	Baculoviral IAP repeat containing 6	0	0	0	0	0	0	34400	34400	#DIV/0!	Q9NR09
F6SME2	Kruppel like factor 5	0	0	0	0	0	0	0	0	#DIV/0!	Q13887
F7AQ43	Desmin	0	0	709000	709000	0	0	0	0	0	P17661
F7CRL7	Uncharacterized protein	0	0	7050	7050	0	0	0	0	0	Q9BZA7
C4B2Z5	DNA ligase	0	0	75500	75500	0	0	0	0	0
F6V256	Regulating synaptic membrane exocytosis 2	0	0	302000	302000	0	0	0	0	0
C4AUX7	Uncharacterized protein (Fragment)	0	0	44300	44300	0	0	0	0	0
F6PXL3	Arachidonate 12-lipoxygenase, 12R type	0	0	18800	18800	0	0	0	0	0	O75342
A0A189RL60	Non-structural protein 2	0	0	167000	167000	0	0	0	0	0
F2Q2N3	Vacuole-associated enzyme activator complex component Vac14	0	0	35800	35800	0	0	0	0	0
F6T5A1	Tetratricopeptide repeat domain 4	0	0	82800	82800	0	0	0	0	0	O95801
F7D5S6	ERCC excision repair 6, chromatin remodeling factor	0	0	8000	8000	0	0	0	0	0	Q03468
C4AZ97	DNA-directed DNA polymerase	0	0	101000	101000	0	0	0	0	0
F2PIP9	Uncharacterized protein	0	0	68700	68700	0	0	0	0	0
F6WDD0	Dynein cytoplasmic 1 intermediate chain 2	0	0	1220000	1220000	0	0	0	0	0	Q13409
F6Y911	Ecotropic viral integration site 5	0	0	96700	96700	0	0	0	0	0	O60447
A0A0K1P7P7	Methionine--tRNA ligase	0	0	55100	55100	0	0	0	0	0
F2PIU9	Uncharacterized protein	0	0	2850000	2850000	0	0	0	0	0
A0A0K8TSQ7	Putative medium chain acyl-coa dehydrogenase (Fragment)	0	0	1960	1960	0	0	0	0	0
F7BF59	Epididymal sperm binding protein 1	0	0	94000	94000	82400	0	0	82400	0.876596	Q96BH3
F6YNL9	Integrin beta	0	0	19400	19400	0	0	0	0	0	P05107
F6T0U1	WWC family member 3	0	0	435000	435000	0	0	0	0	0	Q9ULE0
F6ZA06	Transmembrane protein 218	0	0	97700	97700	0	0	0	0	0	A2RU14
F7DNC4	Uncharacterized protein	0	0	7040000	7040000	0	0	0	0	0	Q86Y13
F6PH34	Early B cell factor 4	0	0	30300	30300	0	0	0	0	0	Q9BQW3
F7DJN7	Kinesin-like protein	0	0	173000	173000	0	0	0	0	0	O60282
C4ASX0	L-threonine dehydratase	0	0	59500	59500	0	0	0	0	0
F6Q003	TOPBP1 interacting checkpoint and replication regulator	0	0	60600	60600	0	0	0	0	0	Q7Z2Z1
F6Q0J8	Zinc finger protein 227	0	0	0	0	0	0	0	0	#DIV/0!	Q86WZ6
F7AQM7	Mediator of DNA damage checkpoint 1	0	0	81200	81200	0	0	0	0	0	Q14676
A0A0N9W0Y1	MarR family transcriptional regulator	0	0	9680	9680	0	0	0	0	0
F2PST2	Linoleate diol synthase	0	0	31000	31000	0	0	0	0	0
F2PSK0	Arrestin domain-containing protein	0	0	9330	9330	0	0	0	0	0
F6Q024	RNA binding motif protein 20	0	0	27800	27800	0	0	0	0	0	Q5T481
F6XK23	Centrosomal protein 104	0	0	4400	4400	0	0	0	0	0	O60308
A0A0K8TTM2	Putative dna topoisomerase i-interacting protein	0	0	84200	84200	0	0	0	0	0
F2PH19	Peptidyl-prolyl cis-trans isomerase	0	0	24100	24100	0	0	0	0	0
F6VUS2	GTP-binding protein	0	0	90900	90900	0	0	0	0	0	P55042
F7CPX3	Monoglyceride lipase	0	0	21000	21000	0	0	0	0	0	Q99685
F6VK74	Methionyl-tRNA synthetase	0	0	0	0	0	0	3160	3160	#DIV/0!	P56192
A0A166J9E7	Androgen receptor	0	0	70600	70600	0	0	0	0	0
F2PXJ1	Neutral amino acid permease	0	0	19100	19100	0	0	0	0	0
F6UNQ2	Zinc finger protein 646	0	0	770000	770000	0	0	0	0	0	O15015
F7BXF0	Mitogen-activated protein kinase 4	0	0	653000	653000	0	0	0	0	0	P31152
F6TNF6	Chromosome 6 C12orf56 homolog	0	0	7820000	7820000	0	0	0	0	0	Q8IXR9
F6YND0	DnaJ heat shock protein family (Hsp40) member A4	0	0	71900	71900	0	0	0	0	0
F6X8X0	Kinesin family member 21A	0	0	59800	59800	0	0	0	0	0	Q7Z4S6
F2PZH0	Uncharacterized protein	0	0	23300	23300	0	0	0	0	0
F2PPK7	Bifunctional cytochrome P450/NADPH--P450 reductase	0	0	25200	25200	0	0	0	0	0
F6SPZ8	Olfactory receptor	0	0	309000	309000	0	0	0	0	0	Q8NGI2
F6UXK2	Valyl-tRNA synthetase	0	0	26900	26900	0	0	0	0	0	P26640
F2PLX5	SAGA complex component	0	0	27000	27000	0	0	0	0	0
F7BF96	PR/SET domain 10	0	0	673000	673000	0	0	0	0	0	Q9NQV6
A0A0N9W2M2	3-oxoacyl-ACP synthase	0	0	61300	61300	0	0	0	0	0
F2PZZ9	ClpTM1 domain-containing protein	0	0	18000	18000	0	0	0	0	0
F6TND5	BLOC-1 related complex subunit 5	0	0	26100	26100	0	0	0	0	0	Q969J3
C4AYE8	Transcriptional regulator, TetR family	0	0	16300	16300	0	0	0	0	0
C4AZI6	Uncharacterized protein	0	0	406	406	0	0	0	0	0
F6SBJ9	Non-specific serine/threonine protein kinase	0	0	20400	20400	0	0	0	0	0	Q9NQU5
F6YZD9	ZFP14 zinc finger protein	0	0	38500	38500	0	0	0	0	0	Q9HCL3
A0A0K8TLC2	Putative mitochondrial import inner membrane translocase subunit tim44 (Fragment)	0	0	34200	34200	0	0	0	0	0
A0A0K1P4U2	Transcriptional regulator	0	0	189000	189000	0	0	0	0	0
F6Q1E6	Glucokinase regulator	0	0	9140000	9140000	0	0	0	0	0	Q14397
F7DZL4	Natural killer cell triggering receptor	0	0	77800	77800	0	0	0	0	0	P30414
F6YDZ7	Phosphatidylinositol 4-kinase alpha	0	0	37800	37800	0	0	0	0	0
F7A874	Bromodomain and PHD finger containing 3	0	0	25000	25000	0	0	0	0	0	Q9ULD4
C4APB9	Phosphoenolpyruvate carboxykinase [GTP]	0	0	48900	48900	0	0	0	0	0
F2Q0T5	Uncharacterized protein	0	0	15100	15100	0	0	0	0	0
F7C2Y5	AE binding protein 1	0	0	14800	14800	0	0	0	0	0	Q8IUX7
C4AU70	Gluconolactonase	0	0	21800	21800	0	0	0	0	0
F6SZQ4	MX dynamin like GTPase 2	0	0	1720	1720	0	0	0	0	0	P20592
B5A5N2	Surface protein (Fragment)	0	0	60600	60600	0	0	0	0	0
F6YNW3	Uncharacterized protein	0	0	1240000	1240000	0	0	0	0	0
F7AGB3	Ligand dependent nuclear receptor corepressor	0	0	6050000	6050000	0	0	0	0	0	Q96JN0
F7C0E6	Plastin 1	0	0	843	843	0	0	0	0	0	Q14651
F6X9I0	Uncharacterized protein	0	0	226000	226000	0	0	0	0	0
F2PQS2	Phospholipase	0	0	5140000	5140000	0	0	0	0	0
F7C3P7	Doublecortin like kinase 1	0	0	102000	102000	0	0	0	0	0	O15075
F6SVT0	Synapse defective Rho GTPase homolog 2	0	0	121000	121000	0	0	0	0	0	Q5VT97
F2PTQ4	Eukaryotic translation initiation factor 3 subunit A	0	0	34400	34400	0	0	0	0	0
F6YPD2	Uncharacterized protein	0	0	960000	960000	0	0	0	0	0
F6RSJ8	Gap junction protein	0	0	53200	53200	0	0	0	0	0	O95377
F2PML3	Uncharacterized protein	0	0	2380	2380	0	0	0	0	0
F6R8Y5	Uncharacterized protein	0	0	250000	250000	0	0	0	0	0
C4B3A6	Uncharacterized protein	0	0	451000	451000	0	0	0	0	0
F6VG41	Hypoxia inducible factor 1 subunit alpha	0	0	58000	58000	0	0	0	0	0	Q16665
F7BA00	Uncharacterized protein	0	0	81300	81300	0	0	0	0	0
F2PXV6	Uncharacterized protein	0	0	0	0	0	0	0	0	#DIV/0!
Q9TUJ3	F18 protein (Fragment)	0	0	0	0	0	0	0	0	#DIV/0!
F7C4F3	Uncharacterized protein	0	0	3350	3350	0	0	0	0	0	Q53TQ3
A0A0K8TNK1	Palmitoyltransferase (Fragment)	0	0	3650	3650	0	0	0	0	0
F2PVD7	Oxidoreductase	0	0	244000	244000	0	0	0	0	0
F6SJ14	Unkempt family zinc finger	0	0	11700	11700	0	0	0	0	0	Q9C0B0
F6UA75	ClpB homolog, mitochondrial AAA ATPase chaperonin	0	0	29800	29800	0	0	0	0	0	Q9H078
C6V5S5	Uncharacterized protein	0	0	293000	293000	0	0	0	0	0
F2PHA7	VPS15 protein kinase	0	0	66100	66100	0	0	0	0	0
F7BB13	Armadillo repeat containing 3	0	0	32300	32300	0	0	0	0	0	Q5W041
F7E438	SWI/SNF related, matrix associated, actin dependent regulator of chromatin, subfamily a like 1	0	0	3040000	3040000	0	0	0	0	0	Q9NZC9
C4AU60	B12-binding/radical SAM domain protein	0	0	147000	147000	0	0	0	0	0
C4AXT0	Methionine synthase	0	0	46200	46200	0	0	0	0	0
F2PMS6	RNA export mediator Gle1	0	0	89600	89600	0	0	0	0	0
F2PVG7	Uncharacterized protein	0	0	32900	32900	0	0	0	0	0
F2Q0J6	Nonsense-mediated mRNA decay protein	0	0	168000	168000	0	0	0	0	0
F6TMP3	Armadillo repeat containing X-linked 3	0	0	8300000	8300000	0	0	0	0	0	Q9UH62
P02561	Tropomyosin alpha-4 chain	0	0	22400	22400	0	0	0	0	0	P67936
F6XAD7	Mitochondrial ribosomal protein L12	0	0	296000	296000	0	0	0	0	0	P52815
F6S1M3	Cyclin dependent kinase 20	0	0	18200000	18200000	0	0	0	0	0	Q8IZL9
F6UPU6	Sad1 and UNC84 domain containing 3	0	0	100000	100000	0	0	0	0	0	Q8TAQ9
F6PK98	PR/SET domain 16	0	0	17600	17600	0	0	0	0	0	Q9HAZ2
F6X4J1	BTB domain containing 16	0	0	784000	784000	0	0	0	0	0	Q9Y2E4
C4AU37	Transcriptional regulator, TetR family	0	0	20300	20300	0	0	0	0	0
F2PY96	AT hook domain-containing protein	0	0	99300	99300	0	0	0	0	0
F7C1M6	Helicase with zinc finger	0	0	27500	27500	0	0	0	0	0	P42694
F2Q172	Phosphotransferase enzyme family protein (Fragment)	0	0	34400	34400	0	0	0	0	0
F7B374	Interferon regulatory factor 5	0	0	24500	24500	0	0	0	0	0	Q13568
F7BQH8	Huntingtin	0	0	21100000	21100000	0	0	0	0	0	P42858
F7DRK3	MINDY lysine 48 deubiquitinase 3	0	0	351000	351000	0	0	0	0	0	Q9H8M7
F2Q1V2	Fungal specific transcription factor domain-containing protein	0	0	17300	17300	0	0	0	0	0
F7DG14	Proteasome 26S subunit, non-ATPase 3	0	0	7090	7090	0	0	0	0	0	O43242
F7DKK6	Family with sequence similarity 181 member A	0	0	31300	31300	0	0	0	0	0	Q8N9Y4
F2PR64	DNA-directed RNA polymerase subunit	0	0	20300	20300	0	0	0	0	0
F6T1T1	Kalirin RhoGEF kinase	0	0	6090	6090	0	0	0	0	0	O60229
A0A0K8TPZ0	Putative ovary c/ebpg transcription factor	0	0	6100	6100	0	0	0	0	0
F2PN08	Phosphatidylinositol 3-kinase VPS34	0	0	9610000	9610000	0	0	0	0	0
F6UIR6	Uncharacterized protein	0	0	5780000	5780000	0	0	0	0	0
F7AZH4	Bromodomain adjacent to zinc finger domain 1B	0	0	29300	29300	0	0	0	0	0	Q9UIG0
F6XM53	Uncharacterized protein	0	0	19400	19400	0	0	0	0	0	Q8WTT2
F6WMT7	Keratin 71	0	0	3330	3330	0	0	0	0	0	Q3SY84
F7C3H1	LDL receptor related protein 4	0	0	354000	354000	0	0	0	0	0	O75096
C4B2A0	Rhodanese domain protein	0	0	615	615	0	0	0	0	0
C4B325	Uncharacterized protein	0	0	32000	32000	0	0	0	0	0
C4B1R2	Uncharacterized protein	0	0	45300	45300	0	0	0	0	0
F6Z6F7	Translin associated factor X interacting protein 1	0	0	16100	16100	0	0	0	0	0	Q2TAA8
R4TWV9	Carbamoylphosphate synthetase (Fragment)	0	0	15700	15700	0	0	0	0	0
F6QE07	Histone acetyltransferase	0	0	42500	42500	0	0	0	0	0	Q92830
F6T155	Exocyst complex component 4	0	0	509000	509000	0	0	0	0	0	Q96A65
F6TVQ4	Mediator complex subunit 27	0	0	865000	865000	0	0	0	0	0	Q6P2C8
C4AVT3	Linear gramicidin synthetase subunit C	0	0	46500	46500	0	0	0	0	0
B0KVT8	RNA-directed RNA polymerase catalytic subunit	0	0	13000	13000	0	0	0	0	0
A0A0N9VVZ2	Phosphatidylglycerophosphatase	0	0	44500	44500	0	0	0	0	0
C6EQB8	Cytochrome p450 family 4 (Fragment)	0	0	6680	6680	0	0	0	0	0
F7B7H8	Proteasome activator subunit 4	0	0	133000	133000	0	0	0	0	0	Q14997
F6WF89	Zinc finger protein 711	0	0	0	0	0	0	0	0	#DIV/0!	Q9Y462
F7C5B4	Uncharacterized protein	0	0	14800	14800	0	0	0	0	0
C6V4V0	DNA repair protein RecO	0	0	167000	167000	0	0	0	0	0
C4AMX1	Uncharacterized protein	0	0	5400	5400	0	0	0	0	0
F2PGZ4	CMGC/CK2 protein kinase	0	0	127000	127000	0	0	0	0	0
F7AT17	Tyrosine-protein kinase	0	0	90800	90800	0	0	0	0	0	P08631
F7AIH4	Double zinc ribbon and ankyrin repeat domains 1	0	0	50200	50200	0	0	0	0	0	Q9NVP4
F2PRU1	UBA/TS-N domain-containing protein	0	0	2950	2950	0	0	0	0	0
P28941	Envelope glycoprotein L	0	0	83200	83200	0	0	0	0	0
F6SBQ7	Transmembrane serine protease 7	0	0	0	0	0	0	0	0	#DIV/0!	Q7RTY8
F2PY62	Ubiquitin-protein ligase E3A	0	0	90700	90700	0	0	0	0	0
F6PLG3	THO complex 2	0	0	7240	7240	0	0	0	0	0	Q8NI27
F7B4X1	SLIT and NTRK like family member 4	0	0	14800000	14800000	0	0	0	0	0	Q8IW52
Q03909	Hemagglutinin	0	0	61800	61800	0	0	0	0	0
F6SLV5	Autoimmune regulator	0	0	2570	2570	2430	0	0	2430	0.945525	O43918
F6QA15	Spermatogenesis associated 22	0	0	120000	120000	0	0	0	0	0	Q8NHS9
F6XJ81	Cytoskeleton associated protein 2 like	0	0	41300	41300	0	0	0	0	0	Q8IYA6
C4AQ11	Beta-alanine--pyruvate transaminase	0	0	56900	56900	0	0	0	0	0
F7C2J3	Cartilage intermediate layer protein	0	0	9890	9890	0	0	0	0	0	O75339
F2Q4T8	Uncharacterized protein	0	0	7380	7380	0	0	0	0	0
F2PQ45	Phenylacetyl-CoA ligase	0	0	126000	126000	0	0	0	0	0
F2PRM4	D-mandelate dehydrogenase	0	0	22000	22000	0	0	8000	8000	0.363636
H9GZN2	5-aminolevulinate synthase	0	0	36800	36800	0	0	0	0	0	P22557
F2PTV3	Non-specific serine/threonine protein kinase	0	0	1730	1730	0	0	0	0	0
F6QSU1	Ubiquitin protein ligase E3C	0	0	4400	4400	0	0	0	0	0	Q15386
A0A0N9VXL3	Catalase	0	0	43600	43600	0	0	0	0	0
F2PUH4	Folylpolyglutamate synthase	0	0	21200	21200	0	0	0	0	0
F6SS57	Cysteine rich secretory protein LCCL domain containing 2	0	0	32800	32800	0	0	0	0	0	Q9H0B8
A0A1I9QLW2	30S ribosomal protein S11, chloroplastic	0	0	89200	89200	0	0	0	0	0
F6TT70	Uncharacterized protein	0	0	4890	4890	0	0	0	0	0
F6VBQ6	Sorbin and SH3 domain containing 2	0	0	236000	236000	0	0	0	0	0	O94875
A0A0K8TKT8	Putative dna-binding protein ewg-like isoform x3	0	0	54300	54300	0	0	0	0	0
F2Q260	Biotin apo-protein ligase	0	0	12700	12700	0	0	0	0	0
F6Z869	Uncharacterized protein	0	0	11300000	11300000	0	0	0	0	0
F7A512	Regulator of G protein signaling 20	0	0	72800	72800	0	0	0	0	0	O76081
A0A0K8TSF0	Putative lian-aa1 retrotransposon protein (Fragment)	0	0	56400	56400	0	0	0	0	0
A0A0N9VE18	Uncharacterized protein	0	0	81500	81500	0	0	0	0	0
F2PS62	Uncharacterized protein	0	0	81600	81600	0	50000	0	50000	0.612745
F2Q0H5	Uncharacterized protein	0	0	34600	34600	0	0	0	0	0
F6WFS0	Ephrin A1	0	0	1340	1340	0	0	0	0	0	P20827
F6XNP1	Uncharacterized protein	0	0	117000	117000	0	0	0	0	0
F7AG01	Protein tyrosine phosphatase, receptor type Q	0	0	29100	29100	0	0	0	0	0	Q9UMZ3
F7ALN0	Family with sequence similarity 45 member A	0	0	138000	138000	0	0	0	0	0	Q8TCE6
F2PNN9	Tyrosine decarboxylase	0	0	1030000	1030000	0	0	0	0	0
C4AVW3	Uncharacterized protein	0	0	10100	10100	0	0	0	0	0
F6SY08	HAUS augmin like complex subunit 3	0	0	27700	27700	0	0	0	0	0	Q68CZ6
F2PL65	Dihydrolipoamide succinyltransferase	0	0	7380	7380	0	12300	0	12300	1.66667
F7BKH3	Ubiquitin like domain containing CTD phosphatase 1	0	0	21500	21500	0	0	0	0	0	Q8WVY7
A0A0N9VWB5	Uncharacterized protein	0	0	10300	10300	0	0	0	0	0
A0A0K8TKT6	Uncharacterized protein (Fragment)	0	0	308000	308000	0	0	0	0	0
F6RGL2	RAN binding protein 2	0	0	23500	23500	0	0	0	0	0	P49792
F2PJA6	NsdD	0	0	155000	155000	0	0	0	0	0
F2PLU1	Acetylornithine aminotransferase	0	0	36500	36500	0	0	0	0	0
F6ZZY6	PATJ, crumbs cell polarity complex component	0	0	6210	6210	0	0	0	0	0	Q8NI35
A0A0N9W1D6	Formamidopyrimidine-DNA glycosylase	0	0	46400	46400	0	0	0	0	0
C4B230	Succinate--CoA ligase [ADP-forming] subunit alpha	0	0	2360	2360	0	0	0	0	0
F7DDF4	Uncharacterized protein	0	0	12500	12500	0	0	0	0	0
F2PNX7	Uncharacterized protein	0	0	60900	60900	0	0	0	0	0
F2PR37	Cell cycle control protein (Fragment)	0	0	33300	33300	0	0	0	0	0
A0A0U1XRZ3	Outer capsid protein	0	0	112000	112000	0	0	0	0	0
F2PTC5	Transcription initiation factor IIF subunit alpha	0	0	163000	163000	0	0	0	0	0
F2PSI3	Leucine carboxyl methyltransferase	0	0	27600	27600	0	0	0	0	0
F2PY25	Conidial pigment polyketide synthase PksP/Alb1	0	0	2800	2800	0	0	0	0	0
F2PW59	Riboflavin synthase subunit alpha	0	0	569000	569000	0	0	0	0	0
F7BW83	Calcineurin binding protein 1	0	0	5800	5800	0	0	0	0	0	Q9Y6J0
F6UIS4	Uncharacterized protein	0	0	1360000	1360000	0	0	0	0	0
C4AR95	Rhodanese domain protein	0	0	182000	182000	0	0	0	0	0
F6URJ5	THADA, armadillo repeat containing	0	0	14600	14600	0	0	0	0	0	Q6YHU6
F6TST3	V-type proton ATPase subunit	0	0	493000	493000	0	0	0	0	0	P61421
F6ZXI4	Protein tyrosine phosphatase, receptor type Z1	0	0	25200	25200	0	0	0	0	0	P23471
C6V443	Beta sliding clamp	0	0	666000	666000	0	0	0	0	0
F6WHB6	Kelch like family member 3	0	0	134000	134000	0	0	0	0	0	Q9UH77
F6ZQ40	Uncharacterized protein	0	0	550000	550000	0	0	0	0	0
K9K2J8	Non-structural maintenance of chromosomes element 4 (Fragment)	0	0	14000	14000	0	0	0	0	0
F7A622	Transient receptor potential cation channel subfamily V member 2	0	0	60000	60000	0	0	0	0	0	Q9Y5S1
C4AZA7	3-hydroxybutyrate dehydrogenase	0	0	11100	11100	0	0	0	0	0
F6S5W9	Fascin	0	0	21800	21800	0	0	0	0	0	Q9NQT6
F6ZLS9	ATP binding cassette subfamily A member 3	0	0	181000	181000	0	0	0	0	0	Q99758
F2Q3D5	Uncharacterized protein	0	0	12200	12200	0	0	0	0	0
F7AF80	Uncharacterized protein	0	0	0	0	17300	0	0	17300	#DIV/0!	B2RNG4
F2PR42	Zinc knuckle transcription factor	0	0	164000	164000	0	0	0	0	0
F2PSS8	HMG box transcriptional regulator	0	0	29900	29900	0	0	0	0	0
A0A0K1P589	Uncharacterized protein	0	0	296000	296000	0	0	0	0	0
F6XU23	Lysine demethylase 5A	0	0	30700	30700	0	0	0	0	0	P29375
F7AP74	Uncharacterized protein	0	0	56000	56000	0	0	0	0	0	Q9Y6Q3
F2Q0I0	Nonribosomal peptide synthase	0	0	1780000	1780000	0	0	0	0	0
F7BXW6	KIAA1958	0	0	18900	18900	0	0	0	0	0	Q8N8K9
F6R504	Apoptotic protease-activating factor 1	0	0	146000	146000	0	0	0	0	0	O14727
F2Q0D4	Uncharacterized protein	0	0	2710	2710	0	0	0	0	0
F6VSX9	Zinc finger CCCH-type containing 13	0	0	428000	428000	0	0	0	0	0	Q5T200
F6UHF2	Uncharacterized protein	0	0	0	0	0	0	0	0	#DIV/0!
F6VWA8	Insulin like growth factor 2 receptor	0	0	107000	107000	0	0	0	0	0	P11717
F6SXD7	Prohibitin	0	0	186000	186000	0	0	0	0	0	P35232
F6YZ39	UV radiation resistance associated	0	0	208000	208000	0	0	0	0	0	Q9P2Y5
F7C953	Deuterosome assembly protein 1	0	0	11600	11600	0	0	0	0	0	Q05D60
F7AS64	Dehydrogenase/reductase 7C	0	0	41400	41400	0	0	0	0	0	A6NNS2
F2PW27	Pyruvate carboxylase	0	0	1260000	1260000	0	0	0	0	0
F6Y8U8	Isoleucyl-tRNA synthetase	0	0	61500	61500	0	0	0	0	0	P41252
F6WCB7	Cytokine like 1	0	0	1520	1520	0	0	0	0	0	Q9NRR1
C4AWA6	tRNA-2-methylthio-N(6)-dimethylallyladenosine synthase	0	0	89500	89500	0	0	0	0	0
F2PLS3	Uncharacterized protein	0	0	109000	109000	0	0	0	0	0
F7B3Q5	Phosphoinositide phospholipase C	0	0	45400	45400	0	0	0	0	0	Q9UPR0
C4ARN2	Hemolysin secretion/activation protein, ShlB/FhaC/HecB family	0	0	28100	28100	0	0	0	0	0
C4B349	Aminotransferase, class III	0	0	6300	6300	0	0	0	0	0
F7B6J9	Complement C5a receptor 1	0	0	270000	270000	0	0	0	0	0	P21730
F6Y0B1	A-kinase anchoring protein 4	0	0	0	0	1460000	3170000	2960000	7590000	#DIV/0!	Q5JQC9
F7A616	Phosphoglycerate mutase	0	0	0	0	330000	265000	178000	773000	#DIV/0!	P15259
F7ATI8	Calcium binding tyrosine phosphorylation regulated	0	0	0	0	739000	786000	405000	1930000	#DIV/0!
F6U3F1	Dihydrolipoyl dehydrogenase	0	0	0	0	173000	238000	148000	559000	#DIV/0!	P09622
F6YW31	Spermatogenesis and centriole associated 1	0	0	0	0	192000	0	138000	330000	#DIV/0!	Q76KD6
F7AWD2	RAB2B, member RAS oncogene family	0	0	0	0	546000	0	0	546000	#DIV/0!	Q8WUD1
F7DR49	A-kinase anchoring protein 3	0	0	0	0	662000	1250000	100000	2012000	#DIV/0!	O75969
F6UEE0	Uncharacterized protein	0	0	0	0	184000	463000	287000	934000	#DIV/0!
F6QA35	Mitochondrial cytochrome b-c1 complex subunit 2-like protein	0	0	0	0	80600	214000	91600	386200	#DIV/0!	P22695
F7DV24	NADH-cytochrome b5 reductase	0	0	0	0	386000	29100	213000	628100	#DIV/0!	Q6BCY4
F6SL95	Aldehyde dehydrogenase 2 family member	0	0	0	0	153000	20100	129000	302100	#DIV/0!
F7B1G0	Tubulin polymerization promoting protein family member 2	0	0	0	0	97200	0	285000	382200	#DIV/0!	P59282
F6TL52	Adenylate kinase 1	0	0	0	0	88200	217000	165000	470200	#DIV/0!	P00568
F7CKB5	Dynein axonemal heavy chain 17	0	0	0	0	108000	149000	68400	325400	#DIV/0!	Q9UFH2
F6ZMR9	Dynein axonemal heavy chain 3	0	0	0	0	86700	0	0	86700	#DIV/0!	Q8TD57
A0A0K8TP62	Dynein light chain	0	0	0	0	366000	427000	503000	1296000	#DIV/0!
F6RVC7	Cytochrome c oxidase subunit 6A, mitochondrial	0	0	0	0	49400	0	0	49400	#DIV/0!	P12074
F6W7V0	Keratin 5	0	0	0	0	109000	0	25200	134200	#DIV/0!	P13647
A0A077S1J9	Lysozyme D1	0	0	0	0	171000	97600	84300	352900	#DIV/0!
F7B1T3	Dynein light chain roadblock	0	0	0	0	73100	70200	82300	225600	#DIV/0!	Q8TF09
F6TK05	Chaperonin containing TCP1 subunit 2	0	0	0	0	46800	0	0	46800	#DIV/0!	P78371
F7CIL0	Sperm acrosome associated 4	0	0	0	0	277000	139000	0	416000	#DIV/0!	Q8TDM5
F7D5X8	Keratin 4	0	0	0	0	176000	0	0	176000	#DIV/0!	P19013
F6Q0D2	Dpy-19 like 2	0	0	0	0	57300	154000	74700	286000	#DIV/0!	Q6NUT2
F6SQY2	Cytochrome c oxidase subunit 7A2	0	0	0	0	106000	115000	69200	290200	#DIV/0!	P14406
F7ADS6	DnaJ heat shock protein family (Hsp40) member B13	0	0	0	0	33200	36200	51100	120500	#DIV/0!	P59910
F7D2U1	Phospholipase B-like	0	0	0	0	36500	38700	59000	134200	#DIV/0!	Q6P4A8
F6TBB2	ATP synthase membrane subunit f	0	0	0	0	80100	124000	0	204100	#DIV/0!	P56134
F6Z0R7	Synaptophysin like 1	0	0	0	0	58500	27700	25900	112100	#DIV/0!	Q16563
F7AXI9	Peroxiredoxin 6	0	0	0	0	58500	0	86400	144900	#DIV/0!	P30041
F2Q5L1	Protein kinase subdomain-containing protein	0	0	0	0	102000	0	0	102000	#DIV/0!
F6YTG8	Alpha-mannosidase	0	0	0	0	8660	0	0	8660	#DIV/0!	Q9NTJ4
F6WQM7	Pyruvate dehydrogenase E1 component subunit alpha	0	0	0	0	44900	0	0	44900	#DIV/0!	P08559
F6SY68	Ferrochelatase	0	0	0	0	35900	60400	0	96300	#DIV/0!	P22830
F7AI06	Protein kinase cAMP-activated catalytic subunit alpha	0	0	0	0	116000	0	0	116000	#DIV/0!	P17612
F6VG50	Actin related protein T3	0	0	0	0	45200	339000	134000	518200	#DIV/0!	Q9BYD9
F7C0T0	Uncharacterized protein	0	0	0	0	12800	27300	0	40100	#DIV/0!	Q9H1X1
F6QCF7	Spermatogenic leucine zipper 1	0	0	0	0	24100	0	20400	44500	#DIV/0!	Q9BXG8
A0A0K8TPF5	Calmodulin-like protein	0	0	0	0	70600	0	95200	165800	#DIV/0!
F7CQ19	ATPase family, AAA domain containing 2B	0	0	0	0	31400	0	0	31400	#DIV/0!	Q9ULI0
F6QV70	Enoyl-CoA hydratase, short chain 1	0	0	0	0	22300	0	26000	48300	#DIV/0!	P30084
F6TMW7	Ubiquitin conjugating enzyme E2 H	0	0	0	0	44500	0	42000	86500	#DIV/0!	P62256
F6XCZ2	Phosphoribosyl pyrophosphate synthetase 2	0	0	0	0	3980	0	0	3980	#DIV/0!
F6YW65	Poly [ADP-ribose] polymerase	0	0	0	0	32700	0	0	32700	#DIV/0!	Q9UKK3
F2PR82	Spt3	0	0	0	0	9410	0	0	9410	#DIV/0!
F6ZQE2	Chaperonin containing TCP1 subunit 8	0	0	0	0	52000	0	0	52000	#DIV/0!	P50990
F6Q2N2	SSX family member 2 interacting protein	0	0	0	0	48900	43600	45600	138100	#DIV/0!	Q9Y2D8
F7DHB2	Uncharacterized protein	0	0	0	0	48600	75200	207000	330800	#DIV/0!
F6VJ74	Regulator of solute carriers 1	0	0	0	0	4080	0	0	4080	#DIV/0!	Q92681
F7CUQ7	Olfactory receptor	0	0	0	0	0	0	0	0	#DIV/0!
A0A0K8TSI6	Putative mitochondrial dna polymerase accessory subunit (Fragment)	0	0	0	0	21100	0	0	21100	#DIV/0!
F2PV28	Calcium dependent mitochondrial carrier protein	0	0	0	0	64900	0	0	64900	#DIV/0!
F6R089	Asparaginase like 1	0	0	0	0	54600	19500	39600	113700	#DIV/0!	Q7L266
F6TBX0	Polypeptide N-acetylgalactosaminyltransferase	0	0	0	0	17500	0	0	17500	#DIV/0!	Q8NCW6
F6W9Y4	Zinc finger protein 182	0	0	0	0	40600	0	0	40600	#DIV/0!	P17025
F7AT71	Uncharacterized protein	0	0	0	0	347000	403000	322000	1072000	#DIV/0!
F7B5W5	Sulfotransferase	0	0	0	0	1970	0	0	1970	#DIV/0!	Q8NCG5
F6TWP0	Uncharacterized protein	0	0	0	0	12500	0	0	12500	#DIV/0!	A6PW82
F6USE1	RTF1 homolog, Paf1/RNA polymerase II complex component	0	0	0	0	63100	33800	0	96900	#DIV/0!	Q92541
F6UYH7	Armadillo repeat containing 4	0	0	0	0	14700	0	0	14700	#DIV/0!	Q5T2S8
F7DKP4	Dynein axonemal light intermediate chain 1	0	0	0	0	5150	0	0	5150	#DIV/0!	O14645
F6XVX2	Acetyltransferase component of pyruvate dehydrogenase complex	0	0	0	0	34400	29800	21400	85600	#DIV/0!	P10515
F7AYW3	Serine/threonine-protein phosphatase	0	0	0	0	25000	152000	0	177000	#DIV/0!	P36873
Q8S3X5	Disease resistance-like protein 81-16 (Fragment)	0	0	0	0	16200	0	0	16200	#DIV/0!
F2PH75	Uncharacterized protein	0	0	0	0	4210	0	0	4210	#DIV/0!
F7BW47	EvC ciliary complex subunit 1	0	0	0	0	21600	0	0	21600	#DIV/0!	P57679
F6W3C2	ATP binding cassette subfamily C member 2	0	0	0	0	9850	3250	0	13100	#DIV/0!	Q92887
F6Y6D6	T-complex 11 like 2	0	0	0	0	9610	9830	0	19440	#DIV/0!	Q8N4U5
F7BCX4	IQ motif containing N	0	0	0	0	12400	163000	6970	182370	#DIV/0!	Q9H0B3
F6S6G0	Uncharacterized protein	0	0	0	0	3180	0	0	3180	#DIV/0!
K9K2S9	Casein kinase II subunit alpha-like protein	0	0	0	0	20200	8690	0	28890	#DIV/0!
F7B7X0	Keratin 1	0	0	0	0	12800	0	8200	21000	#DIV/0!	P04264
F6UII0	Uncharacterized protein	0	0	0	0	23300	0	0	23300	#DIV/0!	P30042
C4AUK2	Tetratricopeptide repeat protein	0	0	0	0	9690	0	0	9690	#DIV/0!
F2PNN5	Protein kinase subdomain-containing protein	0	0	0	0	8310	0	0	8310	#DIV/0!
A0A0K8TTP8	Isocitrate dehydrogenase [NAD] subunit, mitochondrial	0	0	0	0	44300	0	0	44300	#DIV/0!
F7DE57	Dicer 1, ribonuclease III	0	0	0	0	151000	0	0	151000	#DIV/0!
C4AMT4	Xanthine dehydrogenase, small subunit	0	0	0	0	30500	0	0	30500	#DIV/0!
F6QDK4	Proline rich and Gla domain 1	0	0	0	0	36800	0	0	36800	#DIV/0!	O14668
F7CE49	Cytochrome P450 family 4 subfamily X member 1	0	0	0	0	111000	0	0	111000	#DIV/0!	Q8N118
F6YVE1	Kielin cysteine rich BMP regulator	0	0	0	0	41300	0	0	41300	#DIV/0!	Q6ZWJ8
C4B3K0	Sensor histidine kinase	0	0	0	0	8680	0	0	8680	#DIV/0!
F6XJR0	C-type lectin domain family 1 member A	0	0	0	0	24400	0	0	24400	#DIV/0!	Q8NC01
F6XFA9	DENN domain containing 4A	0	0	0	0	23700	0	16500	40200	#DIV/0!	Q7Z401
F2PXL9	Benzoate 4-monooxygenase cytochrome P450	0	0	0	0	5900	0	0	5900	#DIV/0!
A0A0K8TNA1	Putative c2h2-type zn-finger protein (Fragment)	0	0	0	0	25200	12700	0	37900	#DIV/0!
A0A0N9W9U2	Peptidase M24	0	0	0	0	35000	0	0	35000	#DIV/0!
F6QZF2	Uncharacterized protein	0	0	0	0	81500	68100	0	149600	#DIV/0!
F6SLI0	Profilin	0	0	0	0	45900	64800	23600	134300	#DIV/0!	P60673
F2PJ08	Protein kinase subdomain-containing protein	0	0	0	0	17100	0	31000	48100	#DIV/0!
F6YN54	Mindbomb E3 ubiquitin protein ligase 1	0	0	0	0	4540	0	0	4540	#DIV/0!	Q86YT6
Q8B0I0	RNA-directed RNA polymerase L	0	0	0	0	18600	9000	0	27600	#DIV/0!
C4B2R0	Uncharacterized protein	0	0	0	0	15500	0	0	15500	#DIV/0!
F6PI09	CXXC finger protein 1	0	0	0	0	40700	0	0	40700	#DIV/0!	Q9P0U4
F7DCX4	Uncharacterized protein	0	0	0	0	20400	153000	67000	240400	#DIV/0!	O43772
F2PKD6	D-galacturonic acid reductase	0	0	0	0	35800	0	0	35800	#DIV/0!
F7B0D2	GA binding protein transcription factor subunit alpha	0	0	0	0	322000	0	0	322000	#DIV/0!	Q06546
F6VRK8	Anion exchange protein	0	0	0	0	5030	0	0	5030	#DIV/0!	Q9BY07
A0A0K8TKB9	Putative atp-dependent rna helicase (Fragment)	0	0	0	0	20800	0	0	20800	#DIV/0!
F6YHQ0	Lysozyme B	0	0	0	0	24000	0	24400	48400	#DIV/0!	O75951
F6WYB3	Uncharacterized protein	0	0	0	0	23900	0	20900	44800	#DIV/0!
F6ZC75	Thy-1 cell surface antigen	0	0	0	0	3870	0	0	3870	#DIV/0!	P04216
F2PW93	Uncharacterized protein	0	0	0	0	15000	15500	0	30500	#DIV/0!
F7DPU4	RAD18, E3 ubiquitin protein ligase	0	0	0	0	33600	0	0	33600	#DIV/0!	Q9NS91
F6TSE2	DNA replication and sister chromatid cohesion 1	0	0	0	0	39000	0	0	39000	#DIV/0!	Q9BVC3
F7A5L6	Ribosomal modification protein rimK like family member A	0	0	0	0	14700	0	0	14700	#DIV/0!	Q8IXN7
F6X9Q9	BRCA1 interacting protein C-terminal helicase 1	0	0	0	0	22000	0	0	22000	#DIV/0!	Q9BX63
K9KGV0	Phosphorylated adaptor for RNA export	0	0	0	0	9160	0	0	9160	#DIV/0!
C4AZ58	ABC-type Fe3+ transport system, periplasmic component	0	0	0	0	16400	0	0	16400	#DIV/0!
A0A0K1P6N0	Uncharacterized protein	0	0	0	0	9500	0	0	9500	#DIV/0!
A0A0K8TPP3	Protein disulfide-isomerase (Fragment)	0	0	0	0	3720	0	0	3720	#DIV/0!
F7DEA6	Synaptotagmin like 4	0	0	0	0	3930	0	0	3930	#DIV/0!	Q96C24
F2PGV1	Extracellular metalloproteinase	0	0	0	0	7610	0	0	7610	#DIV/0!
F2PMN8	TMEM1 family protein	0	0	0	0	34900	33400	24900	93200	#DIV/0!
F6ZZQ3	Tubulin epsilon and delta complex 2	0	0	0	0	56200	0	0	56200	#DIV/0!	Q7L2K0
A0A0K1P7C5	ABC transporter ATP-binding protein/permease	0	0	0	0	11200	17100	12900	41200	#DIV/0!
F6VM82	Uncharacterized protein	0	0	0	0	0	0	0	0	#DIV/0!
O19353	MHC class II DQ-alpha (Fragment)	0	0	0	0	3800	0	0	3800	#DIV/0!
F6TZQ5	Calcium binding and coiled-coil domain 2	0	0	0	0	64700	0	0	64700	#DIV/0!	Q13137
F7AVE9	Kinesin family member 26A	0	0	0	0	20200	0	0	20200	#DIV/0!	Q9ULI4
F6TYH9	Nucleolar protein 6	0	0	0	0	216000	192000	0	408000	#DIV/0!	Q9H6R4
A0A0K8TL35	Putative ubiquitin carboxyl-terminal hydrolase 14-like protein	0	0	0	0	40200	0	0	40200	#DIV/0!
A0A0N9VEK1	Uncharacterized protein	0	0	0	0	25200	0	0	25200	#DIV/0!
F7BV56	Myosin heavy chain 14	0	0	0	0	30600	0	0	30600	#DIV/0!
F6UN58	Septin 4	0	0	0	0	12400	0	0	12400	#DIV/0!	O43236
A0A0K8TN97	Putative lens epithelium-derived growth factor ledgf (Fragment)	0	0	0	0	30700	0	0	30700	#DIV/0!
F7DQF6	Zinc finger protein 408	0	0	0	0	3100	0	0	3100	#DIV/0!	Q9H9D4
F6WJK0	Uncharacterized protein	0	0	0	0	4070	0	0	4070	#DIV/0!
F2PHB8	ATP-dependent RNA helicase DBP10	0	0	0	0	41700	40600	22400	104700	#DIV/0!
F6R304	Actin like 7A	0	0	0	0	29200	157000	148000	334200	#DIV/0!	Q9Y615
F6T133	Fms related tyrosine kinase 1	0	0	0	0	19600	0	0	19600	#DIV/0!	P17948
Q5MY97	2'-5' oligoadenylate synthetase 2 large isoform	0	0	0	0	19500	0	0	19500	#DIV/0!
F6S6X3	Coiled-coil domain containing 88B	0	0	0	0	350000	336000	0	686000	#DIV/0!	A6NC98
F2Q4L5	Uncharacterized protein	0	0	0	0	46500	0	0	46500	#DIV/0!
F7AQ14	Myosin XVIIIB	0	0	0	0	16400	0	0	16400	#DIV/0!	Q8IUG5
F6QAM4	TBC1 domain family member 2B	0	0	0	0	18300	0	0	18300	#DIV/0!	Q9UPU7
F6Z4L0	Uncharacterized protein	0	0	0	0	4120	0	0	4120	#DIV/0!
F2PW96	Tubulin-tyrosine ligase family protein	0	0	0	0	193000	0	393000	586000	#DIV/0!
C4AZP1	Flagellar motor protein	0	0	0	0	20500	4610	0	25110	#DIV/0!
F2Q0A8	Uncharacterized protein	0	0	0	0	6530	0	0	6530	#DIV/0!
C4AP71	Glutamate 5-kinase	0	0	0	0	23300	0	0	23300	#DIV/0!
F6RGR8	Uncharacterized protein	0	0	0	0	11700	0	0	11700	#DIV/0!	P78527
F2PVE3	DNA lyase	0	0	0	0	9410	0	0	9410	#DIV/0!
F2PKH4	Uncharacterized protein	0	0	0	0	5870	0	0	5870	#DIV/0!
A0A0K8TQB3	Uncharacterized protein (Fragment)	0	0	0	0	11500	0	0	11500	#DIV/0!
F6UCR0	Interferon induced with helicase C domain 1	0	0	0	0	3920	0	0	3920	#DIV/0!	Q9BYX4
F2PKS5	SCF E3 ubiquitin ligase complex F-box protein grrA	0	0	0	0	62800	43000	0	105800	#DIV/0!
F2PS85	F1F0 ATP synthase assembly protein	0	0	0	0	16500	0	0	16500	#DIV/0!
F7BAN6	THO complex 3	0	0	0	0	32500	0	0	32500	#DIV/0!	Q96J01
F7DZ54	Tripartite motif containing 11	0	0	0	0	21400	0	25700	47100	#DIV/0!	Q96F44
F6YRF3	SH3 domain containing GRB2 like, endophilin B1	0	0	0	0	18200	0	0	18200	#DIV/0!	Q9Y371
F7CG52	Low density lipoprotein receptor	0	0	0	0	2750	0	0	2750	#DIV/0!	P01130
F7BUM7	Ral GEF with PH domain and SH3 binding motif 2	0	0	0	0	16600	0	0	16600	#DIV/0!	Q86X27
A0A0K8TM05	Putative fumarylacetoacetate hydrolase (Fragment)	0	0	0	0	5510	0	0	5510	#DIV/0!
C4B1S0	Conserved domain protein	0	0	0	0	25500	0	10800	36300	#DIV/0!
F7AEY3	Uncharacterized protein	0	0	0	0	2400	0	0	2400	#DIV/0!	Q9ULR0
F7DR34	SMG8, nonsense mediated mRNA decay factor	0	0	0	0	42900	0	0	42900	#DIV/0!	Q8ND04
F6YHG4	Calcitonin receptor	0	0	0	0	31500	0	0	31500	#DIV/0!	P30988
F6QMC8	WD repeat domain 36	0	0	0	0	204000	0	0	204000	#DIV/0!	Q8NI36
F6VT99	Proprotein convertase subtilisin/kexin type 5	0	0	0	0	3720	0	0	3720	#DIV/0!	Q92824
F6ZLH6	Zinc finger protein 394	0	0	0	0	26000	0	0	26000	#DIV/0!	Q53GI3
F2PZA4	Uncharacterized protein	0	0	0	0	50400	0	0	50400	#DIV/0!
A0A0K8TLV1	Putative carbon-nitrogen hydrolase (Fragment)	0	0	0	0	71300	0	0	71300	#DIV/0!
C4ASN5	Uncharacterized protein	0	0	0	0	4350	0	0	4350	#DIV/0!
F6XRG6	Sulfurtransferase	0	0	0	0	44700	0	0	44700	#DIV/0!	H0UI37
K9K4E0	Isocitrate dehydrogenase [NAD] subunit, mitochondrial	0	0	0	0	22800	0	0	22800	#DIV/0!
F7AJR8	Uncharacterized protein	0	0	0	0	14900	0	0	14900	#DIV/0!
A0A0K8TR51	Putative lian-aa1 retrotransposon protein (Fragment)	0	0	0	0	6220	0	0	6220	#DIV/0!
F2Q189	Monosaccharide transporter	0	0	0	0	8160	0	0	8160	#DIV/0!
F2Q405	Atg7p	0	0	0	0	63300	0	0	63300	#DIV/0!
F6UBL0	Tumor protein p53 binding protein 1	0	0	0	0	14000	0	20100	34100	#DIV/0!	Q12888
F2PRD1	Histidine biosynthesis trifunctional protein	0	0	0	0	43400	0	0	43400	#DIV/0!
C6V4H3	NAD kinase	0	0	0	0	27200	0	0	27200	#DIV/0!
F6WRW2	HFM1, ATP dependent DNA helicase homolog	0	0	0	0	20200	0	0	20200	#DIV/0!	A2PYH4
A0A0N9VZJ4	Protein tyrosine phosphatase	0	0	0	0	32300	0	0	32300	#DIV/0!
F6U8F1	Formin like 1	0	0	0	0	43400	0	0	43400	#DIV/0!
F2PWL5	Uncharacterized protein	0	0	0	0	5800	0	0	5800	#DIV/0!
F6XNL1	Uncharacterized protein	0	0	0	0	8630	0	0	8630	#DIV/0!	P17017
F2PZY5	Uncharacterized protein	0	0	0	0	28500	0	0	28500	#DIV/0!
F2PQ03	Vacuolar protein sorting protein DigA	0	0	0	0	14300	9120	0	23420	#DIV/0!
F7A199	Mitogen-activated protein kinase kinase kinase kinase	0	0	0	0	51700	0	0	51700	#DIV/0!	Q9Y4K4
F2PHP4	Uncharacterized protein	0	0	0	0	2430	0	0	2430	#DIV/0!
F6VBL0	N-glycanase 1	0	0	0	0	778	0	0	778	#DIV/0!	Q96IV0
F6X0U3	Uncharacterized protein	0	0	0	0	10000	0	0	10000	#DIV/0!	Q8N715
F6ZME9	Cyclin dependent kinase inhibitor 2D	0	0	0	0	22800	0	0	22800	#DIV/0!	P55273
F7DME7	ADAM metallopeptidase domain 28	0	0	0	0	9250	0	0	9250	#DIV/0!	Q9UKQ2
C4B1D2	Uncharacterized protein	0	0	0	0	5950	0	0	5950	#DIV/0!
F6YME5	Actin binding LIM protein family member 3	0	0	0	0	0	0	0	0	#DIV/0!	O94929
F7DUR1	Nucleoporin 153	0	0	0	0	15500	0	0	15500	#DIV/0!	P49790
A0A0K8TTR2	Putative rna-dependent dna polymerase (Fragment)	0	0	0	0	372	0	0	372	#DIV/0!
B6CGU9	Interferon-delta 2	0	0	0	0	28900	0	0	28900	#DIV/0!
F6XGB2	Uncharacterized protein	0	0	0	0	33500	0	0	33500	#DIV/0!	Q6ZS81
A0A0K8TMZ6	Putative nicotinamide riboside kinase 1 (Fragment)	0	0	0	0	50700	0	0	50700	#DIV/0!
C4ASQ7	Transcriptional regulator, LysR family	0	0	0	0	54100	0	0	54100	#DIV/0!
F6T5S3	Uncharacterized protein	0	0	0	0	4820	0	0	4820	#DIV/0!	O60449
F2Q1C2	mRNA-capping enzyme subunit beta	0	0	0	0	16100	0	0	16100	#DIV/0!
A0A0K8TPV4	Hipothetical protein (Fragment)	0	0	0	0	8780	10700	0	19480	#DIV/0!
F6TQQ2	Coiled-coil domain containing 27	0	0	0	0	25200	0	0	25200	#DIV/0!	Q2M243
F6PHA5	mRNA-capping enzyme	0	0	0	0	0	0	0	0	#DIV/0!	O60942
Q28388	Uterocalin	0	0	0	0	23100	0	0	23100	#DIV/0!
F6WSG0	Oxoglutarate dehydrogenase	0	0	0	0	28300	52600	26400	107300	#DIV/0!	Q02218
F7AYD8	von Willebrand factor A domain containing 3B	0	0	0	0	58700	0	0	58700	#DIV/0!	Q502W6
C4B3C2	Activator protein	0	0	0	0	20000	0	0	20000	#DIV/0!
F2PVD6	Sulfate permease II	0	0	0	0	321000	0	0	321000	#DIV/0!
F2Q270	Uncharacterized protein	0	0	0	0	64200	73300	79000	216500	#DIV/0!
F6QNZ6	Acyl-CoA synthetase bubblegum family member 2	0	0	0	0	27300	0	0	27300	#DIV/0!	Q5FVE4
F6UI34	Small integral membrane protein 8	0	0	0	0	7000	0	20200	27200	#DIV/0!	Q96KF7
F6WIW9	Uncharacterized protein	0	0	0	0	6410	0	0	6410	#DIV/0!
F6TG68	NFKB activating protein	0	0	0	0	17000	0	0	17000	#DIV/0!	Q8N5F7
F7D4Q5	Uncharacterized protein	0	0	0	0	2970	0	0	2970	#DIV/0!	Q68DQ2
C4AUZ1	Uncharacterized protein	0	0	0	0	15400	0	0	15400	#DIV/0!
F2PPM3	Deacetylase complex subunit Sds3	0	0	0	0	47800	87700	0	135500	#DIV/0!
F7C4B5	Uncharacterized protein	0	0	0	0	72900	0	0	72900	#DIV/0!
C6V4D1	50S ribosomal protein L23	0	0	0	0	13500	0	0	13500	#DIV/0!
F7DXC2	GRIP and coiled-coil domain containing 1	0	0	0	0	32900	0	0	32900	#DIV/0!	Q96CN9
F7AG19	URB1 ribosome biogenesis 1 homolog (S. cerevisiae)	0	0	0	0	32900	0	0	32900	#DIV/0!	O60287
F7AK01	Uncharacterized protein	0	0	0	0	28000	0	0	28000	#DIV/0!
F7DFZ3	Uncharacterized protein	0	0	0	0	7190	0	0	7190	#DIV/0!
F2PJL3	Uncharacterized protein	0	0	0	0	13600	0	0	13600	#DIV/0!
F2PGY1	Uncharacterized protein	0	0	0	0	17200	0	0	17200	#DIV/0!
F7AXY3	Myosin VA	0	0	0	0	3260	0	0	3260	#DIV/0!
F6X7Q3	Succinate dehydrogenase [ubiquinone] flavoprotein subunit, mitochondrial	0	0	0	0	25000	0	0	25000	#DIV/0!	P31040
F7AYV0	WD repeat and FYVE domain containing 3	0	0	0	0	12000	0	0	12000	#DIV/0!	Q8IZQ1
C4AX56	Pyridoxamine 5'-phosphate oxidase family	0	0	0	0	14700	0	0	14700	#DIV/0!
F6SNX2	Apoptosis inducing factor, mitochondria associated 2	0	0	0	0	9290	0	0	9290	#DIV/0!	Q9BRQ8
F7AHK6	Cation-transporting ATPase	0	0	0	0	75400	0	58700	134100	#DIV/0!	Q9NQ11
F7CUH0	Family with sequence similarity 172 member A	0	0	0	0	4280	0	0	4280	#DIV/0!	Q8WUF8
C6V4Z4	Leucine--tRNA ligase	0	0	0	0	42200	0	0	42200	#DIV/0!
F6TGQ4	Uncharacterized protein	0	0	0	0	11500	0	0	11500	#DIV/0!
F6YIW6	LDL receptor related protein 12	0	0	0	0	9230	0	0	9230	#DIV/0!	Q9Y561
A0A0K8TMY2	Putative pdz domain-containing protein (Fragment)	0	0	0	0	8890	0	0	8890	#DIV/0!
A0A2R3L2S5	Genome polyprotein	0	0	0	0	9570	0	0	9570	#DIV/0!
F6TC16	Folate hydrolase 1	0	0	0	0	5060	0	0	5060	#DIV/0!	Q04609
F7BLC9	Structural maintenance of chromosomes protein	0	0	0	0	6880	0	0	6880	#DIV/0!	O95347
F7C040	Leucine rich repeat containing 7	0	0	0	0	12100	0	0	12100	#DIV/0!	Q96NW7
F6XW64	Glutamate ionotropic receptor AMPA type subunit 1	0	0	0	0	16000	8700	0	24700	#DIV/0!	P42261
F7CD19	Serine/threonine-protein kinase receptor	0	0	0	0	36100	0	0	36100	#DIV/0!	P27037
F7BH21	TRAF3 interacting protein 3	0	0	0	0	29700	52700	0	82400	#DIV/0!	Q9Y228
F2PW06	Uncharacterized protein	0	0	0	0	27400	0	0	27400	#DIV/0!
F2PUE9	SCF ubiquitin ligase subunit CulC	0	0	0	0	8140	0	0	8140	#DIV/0!
F7BY97	Conserved helix-loop-helix ubiquitous kinase	0	0	0	0	338000	0	0	338000	#DIV/0!	O15111
F7C992	ALMS1, centrosome and basal body associated protein	0	0	0	0	14600	0	0	14600	#DIV/0!	Q8TCU4
F2PI15	Nucleolar GTP-binding protein 2	0	0	0	0	110000	0	0	110000	#DIV/0!
F6W674	Uncharacterized protein	0	0	0	0	18900	0	0	18900	#DIV/0!	Q9ULI3
F2PKI2	alpha-1,2-Mannosidase	0	0	0	0	45900	0	0	45900	#DIV/0!
F6QS51	DNA (cytosine-5)-methyltransferase	0	0	0	0	12900	0	0	12900	#DIV/0!	P26358
F6Y2X6	Retrotransposon Gag like 5	0	0	0	0	11200	0	0	11200	#DIV/0!	Q5HYW3
F7CG77	Chaperonin containing TCP1 subunit 6A	0	0	0	0	4540	0	0	4540	#DIV/0!	P40227
Q8B0H3	Phosphoprotein	0	0	0	0	25400	0	0	25400	#DIV/0!
F6UAN2	Heterogeneous nuclear ribonucleoprotein H2	0	0	0	0	2240	0	0	2240	#DIV/0!	P55795
F7A0U8	Exostosin like glycosyltransferase 3	0	0	0	0	29400	0	0	29400	#DIV/0!	O43909
F6RN81	Chromosome X CXorf57 homolog	0	0	0	0	41700	29700	0	71400	#DIV/0!	Q6NSI4
A0A0K1P5B4	Spermidine/putrescine import ATP-binding protein PotA	0	0	0	0	34100	46600	0	80700	#DIV/0!
F6T6K9	Potassium voltage-gated channel subfamily Q member 5	0	0	0	0	10200	0	0	10200	#DIV/0!	Q9NR82
F2Q3G2	Ribose phosphate diphosphokinase Prs1	0	0	0	0	4100	0	0	4100	#DIV/0!
F2PTQ9	Zinc finger protein 613	0	0	0	0	4290	0	0	4290	#DIV/0!
F6QQZ5	TIR domain containing adaptor protein	0	0	0	0	21000	0	0	21000	#DIV/0!	P58753
A0A0K8TM31	Putative rna-binding protein with multiple splicing (Fragment)	0	0	0	0	8870	9560	0	18430	#DIV/0!
A0A0A7RSZ8	Putative exonuclease SbcCD D subunit	0	0	0	0	17300	0	0	17300	#DIV/0!
F7AR56	RAD50 double strand break repair protein	0	0	0	0	18200	0	0	18200	#DIV/0!	Q92878
F6UHA2	tRNA-dihydrouridine(47) synthase [NAD(P)(+)]	0	0	0	0	48900	0	0	48900	#DIV/0!	Q96G46
F6ZLZ7	Family with sequence similarity 135 member B	0	0	0	0	63300	0	0	63300	#DIV/0!	Q49AJ0
F6PQQ2	Regulator of G protein signaling 22	0	0	0	0	12300	0	0	12300	#DIV/0!	Q8NE09
F7BVA4	WSC domain containing 2	0	0	0	0	2360	0	0	2360	#DIV/0!	Q2TBF2
A0A0K8TT62	Putative cell surface atp diphosphohydrolase apyrase (Fragment)	0	0	0	0	378000	0	0	378000	#DIV/0!
F6S9R7	Annexin	0	0	0	0	7990	0	0	7990	#DIV/0!	P09525
F6XDQ8	Zinc finger and BTB domain containing 40	0	0	0	0	40200	0	0	40200	#DIV/0!	Q9NUA8
F6QKI3	Uncharacterized protein	0	0	0	0	7000	0	0	7000	#DIV/0!
C4AN44	3-octaprenyl-4-hydroxybenzoate carboxy-lyase	0	0	0	0	5130	0	0	5130	#DIV/0!
F6S573	YEATS domain containing 2	0	0	0	0	13600	0	0	13600	#DIV/0!	Q9ULM3
Q5NU32	Amine oxidase [flavin-containing] A	0	0	0	0	5560	0	0	5560	#DIV/0!	P21397
K9K483	Ras-related protein Rab-2A-like protein	0	0	0	0	0	746000	461000	1207000	#DIV/0!
F7BKK5	Glutathione S-transferase	0	0	0	0	0	119000	56600	175600	#DIV/0!	P21266
F6T784	Dynein axonemal heavy chain 5	0	0	0	0	0	91200	0	91200	#DIV/0!	Q8TE73
L7MRJ5	Calmodulin-like protein	0	0	0	0	0	150000	0	150000	#DIV/0!
F6W3M5	Pyruvate kinase	0	0	0	0	0	173000	0	173000	#DIV/0!	P14618
F6ZWQ8	Parkin coregulated	0	0	0	0	0	239000	144000	383000	#DIV/0!	Q96M98
F6TZS9	Triosephosphate isomerase	0	0	0	0	0	212000	0	212000	#DIV/0!	P60174
Q9GKX7	Heat shock protein HSP 90-alpha	0	0	0	0	0	93700	0	93700	#DIV/0!	P07900
F7CJW5	Arylsulfatase A	0	0	0	0	0	34400	0	34400	#DIV/0!	P15289
F7BU40	Protein argonaute-2	0	0	0	0	0	17600	15000	32600	#DIV/0!	Q9UKV8
F7DH26	Uncharacterized protein	0	0	0	0	0	31000	0	31000	#DIV/0!	Q9NP55
F7DQD8	G protein pathway suppressor 2	0	0	0	0	0	11300	0	11300	#DIV/0!	Q13227
F6YNT8	Phosphatidylethanolamine binding protein 4	0	0	0	0	0	251000	194000	445000	#DIV/0!	Q96S96
F6WL01	Proteasome subunit beta	0	0	0	0	0	16600	0	16600	#DIV/0!	P49721
F6UR83	EPH receptor B6	0	0	0	0	0	104000	0	104000	#DIV/0!	O15197
F7DDK9	Transmembrane protein 89	0	0	0	0	0	139000	0	139000	#DIV/0!	A2RUT3
F7A430	Uncharacterized protein	0	0	0	0	0	34500	0	34500	#DIV/0!
F6VL99	Heat shock protein family B (small) member 9	0	0	0	0	0	7400	0	7400	#DIV/0!	Q9BQS6
F6ZKC8	Cytochrome c oxidase subunit 4I1	0	0	0	0	0	66000	72500	138500	#DIV/0!	P13073
F2PHJ0	Carboxylic ester hydrolase	0	0	0	0	0	2770	0	2770	#DIV/0!
F7DMG5	Glucose-6-phosphate 1-dehydrogenase	0	0	0	0	0	25900	0	25900	#DIV/0!	P11413
F7BFZ6	Ankyrin repeat domain 12	0	0	0	0	0	94300	0	94300	#DIV/0!	Q6UB98
F7DGJ8	Cell cycle control protein	0	0	0	0	0	12100	0	12100	#DIV/0!
F7CB56	Prokineticin 2	0	0	0	0	0	21700	0	21700	#DIV/0!	Q9HC23
F6Q015	Guanylate binding protein 1	0	0	0	0	0	10500	0	10500	#DIV/0!	P32455
F6R8H3	Zinc finger protein 638	0	0	0	0	0	827000	0	827000	#DIV/0!	Q14966
F6UW96	Uncharacterized protein	0	0	0	0	0	265000	48600	313600	#DIV/0!
F6UX18	Uncharacterized protein	0	0	0	0	0	10800	18300	29100	#DIV/0!
F6QC83	Mucin 5AC, oligomeric mucus/gel-forming	0	0	0	0	0	19300	0	19300	#DIV/0!	P98088
F6U058	Uncharacterized protein	0	0	0	0	0	14800	0	14800	#DIV/0!	Q8WV16
C4AWU7	ATP-dependent helicase, DinG family	0	0	0	0	0	30500	0	30500	#DIV/0!
F6VY32	Elongation factor for RNA polymerase II 3	0	0	0	0	0	44500	0	44500	#DIV/0!	Q9HB65
F6YUX4	Transcription factor A, mitochondrial	0	0	0	0	0	52500	53600	106100	#DIV/0!	Q00059
F2Q1F7	Beta-mannosidase	0	0	0	0	0	3560	0	3560	#DIV/0!
F7DE68	Uncharacterized protein	0	0	0	0	0	116000	0	116000	#DIV/0!
P28858	DNA polymerase catalytic subunit	0	0	0	0	0	33800	0	33800	#DIV/0!
A0A0K8TSV4	NADH dehydrogenase [ubiquinone] 1 alpha subcomplex subunit 10, mitochondrial	0	0	0	0	0	30500	0	30500	#DIV/0!
F6SAW2	Carnitine O-palmitoyltransferase 1, liver isoform	0	0	0	0	0	22700	0	22700	#DIV/0!
F6W4D4	Uncharacterized protein	0	0	0	0	0	39900	0	39900	#DIV/0!
F6XUY7	Zona pellucida binding protein 2	0	0	0	0	0	61200	0	61200	#DIV/0!	Q6X784
A0A0K8TP96	Casein kinase 1 alpha 1	0	0	0	0	0	18100	22500	40600	#DIV/0!
F2PQ62	Uncharacterized protein	0	0	0	0	0	38700	0	38700	#DIV/0!
F6QFW4	NRDE-2, necessary for RNA interference, domain containing	0	0	0	0	0	51200	0	51200	#DIV/0!	Q9H7Z3
A0A0K8TSD4	Putative vesicle coat complex copii subunit sec24/subunit sfb2 (Fragment)	0	0	0	0	0	2850	0	2850	#DIV/0!
F6Y7S8	Leucine rich repeat LGI family member 2	0	0	0	0	0	37300	0	37300	#DIV/0!	Q8N0V4
F6ZQA7	Uncharacterized protein	0	0	0	0	0	47300	0	47300	#DIV/0!
F7DPE7	Zinc finger protein 341	0	0	0	0	0	1730	0	1730	#DIV/0!	Q9BYN7
F6YSF8	NLR family apoptosis inhibitory protein	0	0	0	0	0	18300	0	18300	#DIV/0!	Q13075
F6RJG8	Sad1 and UNC84 domain containing 1	0	0	0	0	0	23600	0	23600	#DIV/0!	O94901
F2Q3A8	C-24(28) sterol reductase	0	0	0	0	0	61400	52700	114100	#DIV/0!
F6YST8	TNF receptor superfamily member 13B	0	0	0	0	0	38300	0	38300	#DIV/0!	O14836
F7DE75	NSF attachment protein alpha	0	0	0	0	0	2910	2230	5140	#DIV/0!	P54920
F6QJI5	G protein-coupled receptor 31	0	0	0	0	0	1000000	0	1000000	#DIV/0!	O00270
C4AP58	Ribonucleoside-diphosphate reductase subunit beta	0	0	0	0	0	55000	0	55000	#DIV/0!
F7CZ92	Actin, alpha skeletal muscle	0	0	0	0	0	2890	0	2890	#DIV/0!	P68133
F6W584	Podocan	0	0	0	0	0	2010	0	2010	#DIV/0!	Q7Z5L7
F6UYK9	Cell adhesion molecule 1	0	0	0	0	0	16100	0	16100	#DIV/0!	Q9BY67
F7AP25	Gamma-aminobutyric acid type A receptor alpha6 subunit	0	0	0	0	0	11300	0	11300	#DIV/0!	Q16445
F7C1H5	Coiled-coil domain containing 150	0	0	0	0	0	27700	0	27700	#DIV/0!	Q8NCX0
F2PPY0	Uncharacterized protein	0	0	0	0	0	15900	0	15900	#DIV/0!
F7AK88	Ubiquitin like with PHD and ring finger domains 1	0	0	0	0	0	186000	0	186000	#DIV/0!	Q96T88
F6SN22	Nitric oxide synthase-interacting protein	0	0	0	0	0	6150	0	6150	#DIV/0!	Q9Y314
C6V4X0	ABC transporter, ATP-binding protein	0	0	0	0	0	20800	0	20800	#DIV/0!
C6V3X2	Methionyl-tRNA formyltransferase	0	0	0	0	0	17100	0	17100	#DIV/0!
F6R0K1	Uncharacterized protein	0	0	0	0	0	33300	19700	53000	#DIV/0!	Q8WXH0
F6ZII4	Testis expressed 43	0	0	0	0	0	17300	0	17300	#DIV/0!	Q6ZNM6
F7ALF1	Golgin A4	0	0	0	0	0	27400	0	27400	#DIV/0!	Q13439
F6PSV5	NUMB like, endocytic adaptor protein	0	0	0	0	0	29600	0	29600	#DIV/0!	Q9Y6R0
F6ZUJ7	NADH:ubiquinone oxidoreductase core subunit S3	0	0	0	0	0	26400	3000	29400	#DIV/0!	O75489
A0A0N9VW12	Uncharacterized protein	0	0	0	0	0	31400	0	31400	#DIV/0!
F6STU8	Ribosomal protein L14	0	0	0	0	0	62100	0	62100	#DIV/0!	P50914
F6Z9K2	Hyaluronidase	0	0	0	0	0	119000	0	119000	#DIV/0!
C6V557	tRNA dimethylallyltransferase	0	0	0	0	0	6580	0	6580	#DIV/0!
A0A0N9VZX6	Histidine kinase	0	0	0	0	0	54400	0	54400	#DIV/0!
F2PT46	Phosphoric ester hydrolase	0	0	0	0	0	60800	0	60800	#DIV/0!
F7BFK5	Asteroid homolog 1	0	0	0	0	0	17400	0	17400	#DIV/0!	Q2TB18
A0A0N7GY63	2-oxoglutarate dehydrogenase	0	0	0	0	0	47600	0	47600	#DIV/0!
F2PYG4	Uncharacterized protein	0	0	0	0	0	25700	0	25700	#DIV/0!
F2PN86	Uncharacterized protein	0	0	0	0	0	28800	0	28800	#DIV/0!
F6RPX6	Dynein axonemal heavy chain 6	0	0	0	0	0	12000	16500	28500	#DIV/0!	Q9C0G6
F7CPA2	Anoctamin	0	0	0	0	0	11800	0	11800	#DIV/0!	Q9HCE9
A0A0N9W3M9	Glyceraldehyde-3-phosphate dehydrogenase	0	0	0	0	0	9160	0	9160	#DIV/0!
C6V470	Putative methyltransferase	0	0	0	0	0	1760	0	1760	#DIV/0!
F2PJ09	T-complex protein 1	0	0	0	0	0	21500	0	21500	#DIV/0!
F7DLZ2	Vacuolar protein sorting-associated protein 41 homolog	0	0	0	0	0	2500	0	2500	#DIV/0!	P49754
A0A0K8TNL7	Uncharacterized protein (Fragment)	0	0	0	0	0	88100	0	88100	#DIV/0!
F6QQE1	Uncharacterized protein	0	0	0	0	0	43100	0	43100	#DIV/0!
F7BHF5	Stabilizer of axonemal microtubules 1	0	0	0	0	0	33500	0	33500	#DIV/0!	Q8IYX7
C6V526	Chaperone protein DnaJ	0	0	0	0	0	66300	0	66300	#DIV/0!
F6PQK2	Uncharacterized protein	0	0	0	0	0	1410	0	1410	#DIV/0!
C4B371	Oxidoreductase, aldo/keto reductase family	0	0	0	0	0	15100	0	15100	#DIV/0!
F6WSA6	Glutathione synthetase	0	0	0	0	0	99100	0	99100	#DIV/0!	P48637
A0A0K1P611	Uncharacterized protein	0	0	0	0	0	19500	0	19500	#DIV/0!
F2Q3H4	Uncharacterized protein	0	0	0	0	0	73300	0	73300	#DIV/0!
C6V4M7	tRNA-dihydrouridine synthase	0	0	0	0	0	24000	0	24000	#DIV/0!
A0A0N9WBJ8	Guanine deaminase	0	0	0	0	0	7130	0	7130	#DIV/0!
F6TVY8	Hydroxyacyl-CoA dehydrogenase trifunctional multienzyme complex subunit alpha	0	0	0	0	0	12600	0	12600	#DIV/0!	P40939
F7CTL4	Family with sequence similarity 69 member B	0	0	0	0	0	1740	0	1740	#DIV/0!	Q5VUD6
F2PL61	Uncharacterized protein	0	0	0	0	0	40600	0	40600	#DIV/0!
F6ZU62	Metadherin	0	0	0	0	0	3990	0	3990	#DIV/0!	Q86UE4
F2PH80	Amine oxidase	0	0	0	0	0	8270	0	8270	#DIV/0!
F2PWN3	AGC/AKT protein kinase	0	0	0	0	0	27800	0	27800	#DIV/0!
F7DKX8	Coiled-coil domain containing 124	0	0	0	0	0	22200	0	22200	#DIV/0!	Q96CT7
F2PYS6	Pre-mRNA-splicing factor ATP-dependent RNA helicase PRP43	0	0	0	0	0	11500	0	11500	#DIV/0!
A0A0N9W3U8	Uncharacterized protein	0	0	0	0	0	9060	0	9060	#DIV/0!
Q95MD2	Kit ligand	0	0	0	0	0	28900	0	28900	#DIV/0!	P21583
C4AWA9	DNA-binding protein	0	0	0	0	0	137000	0	137000	#DIV/0!
K9K450	Lysophospholipase I	0	0	0	0	0	20100	0	20100	#DIV/0!
F6RQ03	Sodium/potassium-transporting ATPase subunit alpha	0	0	0	0	0	14200	0	14200	#DIV/0!	Q13733
F6U5F4	Guanine monophosphate synthase	0	0	0	0	0	24000	0	24000	#DIV/0!	P49915
A0A0N9VCX4	Uncharacterized protein	0	0	0	0	0	13700	0	13700	#DIV/0!
F6PM38	Uncharacterized protein	0	0	0	0	0	19200	0	19200	#DIV/0!
F7B5H0	Poly [ADP-ribose] polymerase	0	0	0	0	0	45100	0	45100	#DIV/0!	Q9NR21
F7BYZ1	Family with sequence similarity 129 member A	0	0	0	0	0	7400	0	7400	#DIV/0!	Q9BZQ8
F6REW3	Activating signal cointegrator 1 complex subunit 3	0	0	0	0	0	47300	0	47300	#DIV/0!	Q8N3C0
F6T1M5	Ladinin 1	0	0	0	0	0	40400	0	40400	#DIV/0!	O00515
F7CE45	Acetyl-CoA acetyltransferase 1	0	0	0	0	0	13900	0	13900	#DIV/0!	P24752
A0A0K8TNY2	Putative the ligand binding domain of the orphan nuclear receptor tr4 and tr2 (Fragment)	0	0	0	0	0	30500	0	30500	#DIV/0!
F7DQJ3	Integrin alpha FG-GAP repeat containing 2	0	0	0	0	0	65600	0	65600	#DIV/0!	Q969R8
C4B3F4	Tat pathway signal sequence domain protein	0	0	0	0	0	8450	0	8450	#DIV/0!
F2Q3V8	Uncharacterized protein	0	0	0	0	0	7010	0	7010	#DIV/0!
F7AX30	Rac family small GTPase 2	0	0	0	0	0	1730	0	1730	#DIV/0!	P15153
A0A0N7GXC5	DNA polymerase III subunit delta	0	0	0	0	0	44200	0	44200	#DIV/0!
F6YYK6	Glycine C-acetyltransferase	0	0	0	0	0	3680	0	3680	#DIV/0!	O75600
A0A0K1P7Q3	Superfamily I DNA/RNA helicase	0	0	0	0	0	33400	0	33400	#DIV/0!
F6ZKA1	Uncharacterized protein	0	0	0	0	0	35600	0	35600	#DIV/0!	Q9P1Z9
F6RAF9	Carnitine O-acetyltransferase	0	0	0	0	0	30400	0	30400	#DIV/0!	P43155
A0A0K8TM22	Putative selenophosphate synthetase	0	0	0	0	0	28000	0	28000	#DIV/0!
F6UCJ2	HMG-box transcription factor 1	0	0	0	0	0	74500	74000	148500	#DIV/0!	O60381
F7C5Y4	Spliceosome associated factor 3, U4/U6 recycling protein	0	0	0	0	0	25500	0	25500	#DIV/0!	Q15020
F2PZ51	Uncharacterized protein	0	0	0	0	0	360000	0	360000	#DIV/0!
F6QS14	Sulfotransferase	0	0	0	0	0	15200	0	15200	#DIV/0!	Q9Y4C5
F2PUM3	Uncharacterized protein	0	0	0	0	0	8970	0	8970	#DIV/0!
A0A0K8TMU5	Uncharacterized protein	0	0	0	0	0	12000	0	12000	#DIV/0!
F7BDQ5	3-hydroxybutyrate dehydrogenase 2	0	0	0	0	0	104000	0	104000	#DIV/0!	Q9BUT1
F2PTU0	C2 domain-containing protein	0	0	0	0	0	15400	0	15400	#DIV/0!
F6ZEH8	Uncharacterized protein	0	0	0	0	0	35000	0	35000	#DIV/0!
A0A0K8TLY8	Uncharacterized protein (Fragment)	0	0	0	0	0	10400	20900	31300	#DIV/0!
F2PSU0	Uncharacterized protein	0	0	0	0	0	13800	0	13800	#DIV/0!
F6PMQ3	Mitogen-activated protein kinase kinase kinase 11	0	0	0	0	0	12200	0	12200	#DIV/0!	Q16584
F6Z5Z4	Peptidyl-prolyl cis-trans isomerase E	0	0	0	0	0	4250	0	4250	#DIV/0!	Q9UNP9
F2PRA1	ATP-dependent RNA helicase mss116	0	0	0	0	0	59000	36200	95200	#DIV/0!
F7CD33	BTB domain containing 8	0	0	0	0	0	22400	0	22400	#DIV/0!	Q9UPP5
F6Z621	Cadherin 3	0	0	0	0	0	26200	25300	51500	#DIV/0!	P22223
B9A9U9	Alpha-1,4 glucan phosphorylase	0	0	0	0	0	45500	0	45500	#DIV/0!	P11217
F6Q5K6	Uncharacterized protein	0	0	0	0	0	27000	0	27000	#DIV/0!	P14136
F2PUI4	D-3-phosphoglycerate dehydrogenase	0	0	0	0	0	16800	0	16800	#DIV/0!
F2PS69	Uncharacterized protein	0	0	0	0	0	2270	0	2270	#DIV/0!
F6RPQ3	Sperm flagellar 2	0	0	0	0	0	14000	0	14000	#DIV/0!	Q9C093
F6SVC3	Solute carrier family 9 member B1	0	0	0	0	0	13800	0	13800	#DIV/0!	Q4ZJI4
F6SX66	Uncharacterized protein	0	0	0	0	0	19600	0	19600	#DIV/0!
F6VVU9	Potassium channel subfamily K member	0	0	0	0	0	13600	0	13600	#DIV/0!	Q9Y257
F6PH25	Sphingomyelin phosphodiesterase	0	0	0	0	0	38400	0	38400	#DIV/0!	P17405
F6TR64	Potassium voltage-gated channel subfamily Q member 2	0	0	0	0	0	12100	11900	24000	#DIV/0!	O43526
F6QHV4	Rho GTPase activating protein 9	0	0	0	0	0	5440	0	5440	#DIV/0!	Q9BRR9
F7D5E6	SLIT and NTRK like family member 3	0	0	0	0	0	0	0	0	#DIV/0!
F6UNX7	Plasminogen activator	0	0	0	0	0	16200	0	16200	#DIV/0!	P00750
F6YBN2	BSD domain containing 1	0	0	0	0	0	78600	0	78600	#DIV/0!	Q9NW68
F7DML0	Keratin 23	0	0	0	0	0	141000	0	141000	#DIV/0!	Q9C075
F7BFD4	Phosphoinositide phospholipase C	0	0	0	0	0	41200	0	41200	#DIV/0!	Q86YW0
F6TGN6	Signal transducer and activator of transcription	0	0	0	0	0	17700	0	17700	#DIV/0!	P51692
F6TTX8	Uncharacterized protein	0	0	0	0	0	32700	0	32700	#DIV/0!	P83881
A0A0K1P518	Formamidopyrimidine-DNA glycosylase	0	0	0	0	0	30100	0	30100	#DIV/0!
A0A0K8TK56	Putative histone-lysine n-methyltransferase smyd3-like isoform x1 (Fragment)	0	0	0	0	0	35000	0	35000	#DIV/0!
[truncated: 204 more rows]
